# Supplementary material for: Alzheimer’s disease and progressive supranuclear palsy share similar transcriptomic changes in distinct brain regions
Source: J Clin Invest. 2022 Jan 18;132(2):e149904. doi: 10.1172/JCI149904 (PMC8759790; doi:10.1172/JCI149904)
Supplement: Supplemental tables 1-10 [file jci-132-149904-s030.xlsx]

## Sheet: Content
Table.Short.Name	Remarks
S1_data_demographics_DEG-summary	URL and Synapse ID of TCx and CER datasets, the demographics, and summary of differentially expressed genes
S2_TCx_ADvsControl_Simple	Simple model DE analysis in TCx ADvsControl
S3_TCx_PSPvsControl_Simple	Simple model DE analysis in TCx PSPvsControl
S4_CER_ADvsControl_Simple	Simple model DE analysis in CER ADvsControl
S5_CER_PSPvsControl_Simple	Simple model DE analysis in CER PSPvsControl
S6_TCx_ADvsControl_Compre	Comprehensive model DE analysis in TCx ADvsControl
S7_TCx_PSPvsControl_Compre	Comprehensive model DE analysis in TCx PSPvsControl
S8_CER_ADvsControl_Compre	Comprehensive model DE analysis in CER ADvsControl
S9_CER_PSPvsControl_Compre	Comprehensive model DE analysis in CER PSPvsControl
S10_Summary_Regression	Summary of regression analyses.

## Sheet: S1_data_demographics_DEG-summar
Data Location
Data	Synapse ID	URL	Remarks
overall descriptipon	syn5550404	https://adknowledgeportal.synapse.org/Explore/Studies/DetailsPage?Study=syn5550404
normalized expression of TCx samples	syn15833248	https://www.synapse.org/#!Synapse:syn15833248	normalized expression in log2 scale
normalized expression of CER samples	syn15889850	https://www.synapse.org/#!Synapse:syn15889850	normalized expression in log2 scale
meta file of TCx samples	syn3817650	https://www.synapse.org/#!Synapse:syn3817650	TCx sample information file
QC information of TCx samples	syn6126114	https://www.synapse.org/#!Synapse:syn6126114	explain which samples were excluded and why
meta file of CER samples	syn5223705	https://www.synapse.org/#!Synapse:syn5223705	CER sample information file
QC information of CER samples	syn6126119	https://www.synapse.org/#!Synapse:syn6126119	explain which samples were excluded and why
differentially expressed proteins	syn18689335	https://www.synapse.org/#!Synapse:syn18689335	differentially expressed proteins between AD and control
Demographics
	Temporal Cortex (TCx)			Cerebellum (CER)
	AD	PSP	Control	AD	PSP	Control
N	80	82	69	80	79	65
Females (%)	49 (61%)	33 (40%)	34 (49%)	48 (60%)	31 (39%)	28 (43%)
Age: Mean (SD)	83.4 (8.6)	80.0 (6.5)	83.2 (9.5)	83.3 (8.6)	73.9 (6.6)	82.9 (9.6)
RIN: Mean (SD)	8.6 (0.6)	8.5 (0.5)	7.7 (1.0)	8.4 (0.7)	8.5 (0.9)	7.8 (0.9)
Transcriptome profiling was performed using RNA from the temporal cortex (TCx) and cerebellum (CER). TCx: temporal cortex. CER: cerebellum. AD: Alzheimer's disease. PSP: progressive supranuclear palsy. Control: No AD, PSP, or other neuropathological diagnoses. Age: Age at death. RIN: RNA integrity number. SD: Standard deviation. All participants were non-Hispanic white.
Summary of DEGs
Region	Comparison	Simple Model			Comprehensive Model
		Total Genes	DEGs (q<0.05)	% DEGs	Total Genes	DEGs (q<0.05)	% DEGs
TCx	AD vs Control	14662	6669	0.455	14557	911	0.062
TCx	PSP vs Control	14662	374	0.026	14557	517	0.035
CER	AD vs Control	14662	4257	0.29	14557	3038	0.207
CER	PSP vs Control	14662	302	0.021	14557	1355 (p < 0.05 )#	0.093
Simple Model does not adjust for cell type markers whereas Comprehensive Model does. #: because 0 DEGs was found in this comparison, nominal p-value cut off was applied.

## Sheet: S2_TCx_ADvsControl_Simple
GeneID	Chr	GeneName	Start	Stop	CodingLength	model	Tissue	Comparison	Dx.pValue	Dx.Beta	Dx.SE	Dx.FDR	Direction	n.AD	n.Control	GeneClass
ENSG00000187634	chr1	SAMD11	860260	879955	3205	Simple	TCX	AD_vs_Control	0.0705699	-0.1641	0.0900008	0.151503	LowInAD	80	69	protein_coding
ENSG00000187961	chr1	KLHL17	895967	901095	3395	Simple	TCX	AD_vs_Control	0.00298399	0.349247	0.115382	0.0180432	HighInAD	80	69	protein_coding
ENSG00000188290	chr1	HES4	934342	935552	1118	Simple	TCX	AD_vs_Control	0.00101816	-0.50045	0.148849	0.00805359	LowInAD	80	69	protein_coding
ENSG00000187608	chr1	ISG15	948803	949920	711	Simple	TCX	AD_vs_Control	0.0799551	-0.271371	0.153764	0.165421	LowInAD	80	69	protein_coding
ENSG00000131591	chr1	C1orf159	1017198	1051741	6322	Simple	TCX	AD_vs_Control	1.70836e-07	-0.407573	0.0737039	1.3309e-05	LowInAD	80	69	protein_coding
ENSG00000107404	chr1	DVL1	1270656	1284730	3486	Simple	TCX	AD_vs_Control	0.011266	0.134271	0.0522191	0.0457358	HighInAD	80	69	protein_coding
ENSG00000242485	chr1	MRPL20	1337288	1342693	2788	Simple	TCX	AD_vs_Control	2.74688e-06	-0.196267	0.0400044	9.43881e-05	LowInAD	80	69	protein_coding
ENSG00000197785	chr1	ATAD3A	1447531	1470067	3069	Simple	TCX	AD_vs_Control	0.000662076	-0.175013	0.0501502	0.0058094	LowInAD	80	69	protein_coding
ENSG00000189339	chr1	SLC35E2B	1592939	1624167	7790	Simple	TCX	AD_vs_Control	0.944485	-0.00427497	0.0612731	0.96316	LowInAD	80	69	protein_coding
ENSG00000215790	chr1	SLC35E2	1656277	1677431	2504	Simple	TCX	AD_vs_Control	0.0163327	0.239359	0.0983686	0.0577094	HighInAD	80	69	protein_coding
ENSG00000178821	chr1	TMEM52	1849029	1850712	1594	Simple	TCX	AD_vs_Control	0.000414621	-0.47362	0.130656	0.00410728	LowInAD	80	69	protein_coding
ENSG00000269753	chr1	AL589739.1	2258581	2259042	462	Simple	TCX	AD_vs_Control	0.985118	-0.00352127	0.188411	0.990184	LowInAD	80	69	protein_coding
ENSG00000198912	chr1	C1orf174	3805689	3816857	4388	Simple	TCX	AD_vs_Control	0.002006	-0.191471	0.0607136	0.0134123	LowInAD	80	69	protein_coding
ENSG00000131697	chr1	NPHP4	5922871	6052533	13167	Simple	TCX	AD_vs_Control	0.43031	0.0456815	0.0577408	0.559931	HighInAD	80	69	protein_coding
ENSG00000116237	chr1	ICMT	6281253	6296032	4910	Simple	TCX	AD_vs_Control	0.451679	0.0320251	0.0424225	0.579897	HighInAD	80	69	protein_coding
ENSG00000187017	chr1	ESPN	6484848	6521430	4109	Simple	TCX	AD_vs_Control	0.860749	-0.0284423	0.161813	0.90761	LowInAD	80	69	protein_coding
ENSG00000215788	chr1	TNFRSF25	6521211	6526255	3918	Simple	TCX	AD_vs_Control	0.373274	0.179674	0.201099	0.504761	HighInAD	80	69	protein_coding
ENSG00000162408	chr1	NOL9	6581407	6614595	7293	Simple	TCX	AD_vs_Control	0.000554384	-0.216291	0.0610739	0.00508737	LowInAD	80	69	protein_coding
ENSG00000116273	chr1	PHF13	6673745	6684093	3681	Simple	TCX	AD_vs_Control	0.228984	-0.0766601	0.0634228	0.353261	LowInAD	80	69	protein_coding
ENSG00000049246	chr1	PER3	7844380	7905237	8059	Simple	TCX	AD_vs_Control	0.798368	0.0188607	0.0736779	0.862695	HighInAD	80	69	protein_coding
ENSG00000049247	chr1	UTS2	7903143	7913572	1783	Simple	TCX	AD_vs_Control	0.030378	0.196435	0.0897273	0.0858593	HighInAD	80	69	protein_coding
ENSG00000116288	chr1	PARK7	8014351	8045565	2397	Simple	TCX	AD_vs_Control	0.267879	-0.0395442	0.0355369	0.395864	LowInAD	80	69	protein_coding
ENSG00000116285	chr1	ERRFI1	8064464	8086368	4186	Simple	TCX	AD_vs_Control	0.0250248	0.155319	0.068499	0.0757989	HighInAD	80	69	protein_coding
ENSG00000142599	chr1	RERE	8412457	8877702	11503	Simple	TCX	AD_vs_Control	0.0527249	0.0884235	0.0452254	0.123689	HighInAD	80	69	protein_coding
ENSG00000009724	chr1	MASP2	11086580	11107290	4251	Simple	TCX	AD_vs_Control	0.049311	-0.172908	0.0871248	0.118176	LowInAD	80	69	protein_coding
ENSG00000198793	chr1	MTOR	11166592	11322564	12119	Simple	TCX	AD_vs_Control	0.000227133	0.203779	0.053715	0.00259736	HighInAD	80	69	protein_coding
ENSG00000204624	chr1	PTCHD2	11539223	11597641	6146	Simple	TCX	AD_vs_Control	0.198778	0.147965	0.114553	0.318657	HighInAD	80	69	protein_coding
ENSG00000162490	chr1	DRAXIN	11751786	11785914	7346	Simple	TCX	AD_vs_Control	0.831123	-0.0404193	0.189146	0.885711	LowInAD	80	69	protein_coding
ENSG00000215910	chr1	C1orf167	11821844	11849642	6505	Simple	TCX	AD_vs_Control	0.391206	-0.0551764	0.0641344	0.522564	LowInAD	80	69	protein_coding
ENSG00000116688	chr1	MFN2	12040238	12073571	4973	Simple	TCX	AD_vs_Control	0.433253	-0.0262914	0.0334456	0.562884	LowInAD	80	69	protein_coding
ENSG00000048707	chr1	VPS13D	12290124	12572099	20346	Simple	TCX	AD_vs_Control	0.00023815	0.174848	0.0462487	0.00269185	HighInAD	80	69	protein_coding
ENSG00000215695	chr1	RSC1A1	15986364	15988217	1854	Simple	TCX	AD_vs_Control	0.908329	0.0108247	0.0938229	0.939481	HighInAD	80	69	protein_coding
ENSG00000204377	chr1	C1orf134	16555368	16556038	252	Simple	TCX	AD_vs_Control	0.0133673	-0.273143	0.108891	0.0509048	LowInAD	80	69	protein_coding
ENSG00000132881	chr1	RSG1	16558195	16563657	1545	Simple	TCX	AD_vs_Control	0.0237517	0.243281	0.106319	0.0733148	HighInAD	80	69	protein_coding
ENSG00000169991	chr1	IFFO2	19230775	19283180	6188	Simple	TCX	AD_vs_Control	0.344624	0.0717042	0.0755937	0.476547	HighInAD	80	69	protein_coding
ENSG00000162482	chr1	AKR7A3	19609052	19615744	1710	Simple	TCX	AD_vs_Control	0.434956	-0.0713688	0.0911269	0.564504	LowInAD	80	69	protein_coding
ENSG00000244038	chr1	DDOST	20978270	20988000	2674	Simple	TCX	AD_vs_Control	0.348432	0.048336	0.0513633	0.480322	HighInAD	80	69	protein_coding
ENSG00000142794	chr1	NBPF3	21766621	21811498	6812	Simple	TCX	AD_vs_Control	0.0812238	-0.147269	0.0837998	0.167293	LowInAD	80	69	protein_coding
ENSG00000125945	chr1	ZNF436	23685941	23695935	4392	Simple	TCX	AD_vs_Control	0.744572	0.0224937	0.0688927	0.823161	HighInAD	80	69	protein_coding
ENSG00000188672	chr1	RHCE	25688740	25756683	2433	Simple	TCX	AD_vs_Control	3.40255e-06	-0.411333	0.0847041	0.000110512	LowInAD	80	69	protein_coding
ENSG00000117640	chr1	MTFR1L	26145131	26159432	5816	Simple	TCX	AD_vs_Control	0.00126849	-0.121588	0.0368941	0.00951359	LowInAD	80	69	protein_coding
ENSG00000223474	chr1	AL020996.1	26145212	26147288	2077	Simple	TCX	AD_vs_Control	0.157115	0.10949	0.0769365	0.267872	HighInAD	80	69	protein_coding
ENSG00000182749	chr1	PAQR7	26187701	26197744	3297	Simple	TCX	AD_vs_Control	0.298434	-0.0654321	0.0626739	0.428507	LowInAD	80	69	protein_coding
ENSG00000142669	chr1	SH3BGRL3	26605667	26608007	1780	Simple	TCX	AD_vs_Control	0.563369	-0.0298375	0.0515025	0.677917	LowInAD	80	69	protein_coding
ENSG00000142784	chr1	WDTC1	27561007	27635110	6010	Simple	TCX	AD_vs_Control	0.68438	0.0146845	0.0360433	0.775944	HighInAD	80	69	protein_coding
ENSG00000186501	chr1	TMEM222	27648651	27662891	4461	Simple	TCX	AD_vs_Control	1.1284e-07	-0.392367	0.0698223	9.88129e-06	LowInAD	80	69	protein_coding
ENSG00000142765	chr1	SYTL1	27668513	27680421	5575	Simple	TCX	AD_vs_Control	0.35179	0.131078	0.140265	0.483681	HighInAD	80	69	protein_coding
ENSG00000126709	chr1	IFI6	27992572	27998729	865	Simple	TCX	AD_vs_Control	0.358463	0.148883	0.16155	0.49043	HighInAD	80	69	protein_coding
ENSG00000009780	chr1	FAM76A	28052490	28089633	4034	Simple	TCX	AD_vs_Control	4.4274e-05	-0.292072	0.0690766	0.000754405	LowInAD	80	69	protein_coding
ENSG00000117748	chr1	RPA2	28218035	28241257	2019	Simple	TCX	AD_vs_Control	0.788579	-0.0118205	0.0439891	0.855629	LowInAD	80	69	protein_coding
ENSG00000126698	chr1	DNAJC8	28525967	28559536	2609	Simple	TCX	AD_vs_Control	0.357627	0.0189178	0.0204916	0.489568	HighInAD	80	69	protein_coding
ENSG00000215902	chr1	AL353354.1	28527013	28527152	66	Simple	TCX	AD_vs_Control	7.24734e-06	-0.37863	0.0809599	0.000192509	LowInAD	80	69	protein_coding
ENSG00000269804	chr1	AL353354.2	28527070	28527419	350	Simple	TCX	AD_vs_Control	3.01913e-05	-0.211263	0.0488396	0.000566044	LowInAD	80	69	protein_coding
ENSG00000130766	chr1	SESN2	28586038	28609002	3453	Simple	TCX	AD_vs_Control	0.119428	0.174623	0.111396	0.220322	HighInAD	80	69	protein_coding
ENSG00000253304	chr1	TMEM200B	29445940	29450447	2639	Simple	TCX	AD_vs_Control	0.068879	0.197177	0.107481	0.148934	HighInAD	80	69	protein_coding
ENSG00000025800	chr1	KPNA6	32573639	32642169	7687	Simple	TCX	AD_vs_Control	0.0185007	0.105561	0.0442475	0.0626078	HighInAD	80	69	protein_coding
ENSG00000160050	chr1	CCDC28B	32665987	32670988	2818	Simple	TCX	AD_vs_Control	0.00392503	-0.194017	0.0660574	0.022084	LowInAD	80	69	protein_coding
ENSG00000160055	chr1	TMEM234	32680073	32687972	3583	Simple	TCX	AD_vs_Control	0.244974	-0.0829523	0.0710227	0.370903	LowInAD	80	69	protein_coding
ENSG00000084623	chr1	EIF3I	32687529	32697205	1725	Simple	TCX	AD_vs_Control	0.705113	0.0111755	0.029466	0.79261	HighInAD	80	69	protein_coding
ENSG00000254553	chr1	RP1-27O5.3	32930658	33066393	3447	Simple	TCX	AD_vs_Control	0.789857	-0.0168058	0.0629313	0.856581	LowInAD	80	69	protein_coding
ENSG00000176261	chr1	ZBTB8OS	33065773	33116504	3531	Simple	TCX	AD_vs_Control	3.04993e-05	-0.288956	0.0668404	0.000570858	LowInAD	80	69	protein_coding
ENSG00000116514	chr1	RNF19B	33402046	33430286	2610	Simple	TCX	AD_vs_Control	0.0466348	0.186527	0.0928501	0.113832	HighInAD	80	69	protein_coding
ENSG00000121904	chr1	CSMD2	33979609	34631443	18147	Simple	TCX	AD_vs_Control	0.931676	0.0075855	0.0883026	0.954905	HighInAD	80	69	protein_coding
ENSG00000116863	chr1	ADPRHL2	36554476	36559533	1668	Simple	TCX	AD_vs_Control	0.273755	-0.0577875	0.0525753	0.402288	LowInAD	80	69	protein_coding
ENSG00000116871	chr1	MAP7D1	36621180	36646450	5271	Simple	TCX	AD_vs_Control	0.8993	-0.00838607	0.066139	0.933658	LowInAD	80	69	protein_coding
ENSG00000214193	chr1	SH3D21	36771988	36790484	4474	Simple	TCX	AD_vs_Control	0.0664121	0.198897	0.107436	0.145133	HighInAD	80	69	protein_coding
ENSG00000181817	chr1	LSM10	36856839	36863493	1496	Simple	TCX	AD_vs_Control	0.673587	-0.0247435	0.0586071	0.767958	LowInAD	80	69	protein_coding
ENSG00000134697	chr1	GNL2	38032417	38061536	5745	Simple	TCX	AD_vs_Control	0.00384443	-0.176219	0.0598578	0.0217624	LowInAD	80	69	protein_coding
ENSG00000169218	chr1	RSPO1	38076951	38100595	3160	Simple	TCX	AD_vs_Control	0.00314006	-0.395365	0.131336	0.0187669	LowInAD	80	69	protein_coding
ENSG00000183431	chr1	SF3A3	38422647	38456593	4740	Simple	TCX	AD_vs_Control	0.102933	-0.0551584	0.0335831	0.198099	LowInAD	80	69	protein_coding
ENSG00000043514	chr1	TRIT1	40306723	40349183	3054	Simple	TCX	AD_vs_Control	0.0732694	-0.132719	0.0734929	0.155565	LowInAD	80	69	protein_coding
ENSG00000131238	chr1	PPT1	40538379	40563375	3304	Simple	TCX	AD_vs_Control	0.0465065	0.106667	0.0530657	0.113628	HighInAD	80	69	protein_coding
ENSG00000117000	chr1	RLF	40627045	40706593	6246	Simple	TCX	AD_vs_Control	0.0994611	0.114865	0.06922	0.193255	HighInAD	80	69	protein_coding
ENSG00000066185	chr1	ZMYND12	42896000	42921938	2195	Simple	TCX	AD_vs_Control	0.0016316	-0.349054	0.108462	0.0114834	LowInAD	80	69	protein_coding
ENSG00000127125	chr1	PPCS	42921788	42939056	2628	Simple	TCX	AD_vs_Control	0.159681	-0.0944722	0.0667975	0.271108	LowInAD	80	69	protein_coding
ENSG00000159479	chr1	MED8	43849588	43855479	2704	Simple	TCX	AD_vs_Control	0.178992	-0.0475245	0.0351717	0.294526	LowInAD	80	69	protein_coding
ENSG00000066135	chr1	KDM4A	44115829	44171186	5172	Simple	TCX	AD_vs_Control	0.176563	0.0493816	0.0363405	0.291586	HighInAD	80	69	protein_coding
ENSG00000132768	chr1	DPH2	44435672	44439041	2930	Simple	TCX	AD_vs_Control	0.249351	-0.0665345	0.0574988	0.375923	LowInAD	80	69	protein_coding
ENSG00000117411	chr1	B4GALT2	44444615	44456840	3778	Simple	TCX	AD_vs_Control	0.00963258	-0.139105	0.0529333	0.041302	LowInAD	80	69	protein_coding
ENSG00000126106	chr1	TMEM53	45100910	45140227	3635	Simple	TCX	AD_vs_Control	0.411702	0.0609049	0.073952	0.54236	HighInAD	80	69	protein_coding
ENSG00000186603	chr1	HPDL	45792545	45794347	1803	Simple	TCX	AD_vs_Control	0.852048	0.0322898	0.172784	0.901337	HighInAD	80	69	protein_coding
ENSG00000159596	chr1	TMEM69	46152886	46160115	2439	Simple	TCX	AD_vs_Control	0.243398	-0.0461121	0.0393483	0.369179	LowInAD	80	69	protein_coding
ENSG00000132128	chr1	LRRC41	46726868	46769280	7668	Simple	TCX	AD_vs_Control	0.343386	0.0356316	0.0374678	0.475272	HighInAD	80	69	protein_coding
ENSG00000079277	chr1	MKNK1	47023090	47082515	8060	Simple	TCX	AD_vs_Control	0.937914	-0.00624026	0.0799588	0.958934	LowInAD	80	69	protein_coding
ENSG00000123472	chr1	ATPAF1	47098409	47139539	5654	Simple	TCX	AD_vs_Control	0.0280952	-0.126353	0.0568901	0.0816572	LowInAD	80	69	protein_coding
ENSG00000123473	chr1	STIL	47715811	47779819	7291	Simple	TCX	AD_vs_Control	0.142788	-0.0926776	0.0628542	0.250057	LowInAD	80	69	protein_coding
ENSG00000078618	chr1	NRD1	52254863	52344477	6619	Simple	TCX	AD_vs_Control	0.985157	-0.000582444	0.0312467	0.990188	LowInAD	80	69	protein_coding
ENSG00000162385	chr1	MAGOH	53692564	53704282	1463	Simple	TCX	AD_vs_Control	0.00458346	-0.128962	0.0446946	0.0246701	LowInAD	80	69	protein_coding
ENSG00000157193	chr1	LRP8	53711217	53793742	7077	Simple	TCX	AD_vs_Control	0.0443646	0.229981	0.113265	0.110159	HighInAD	80	69	protein_coding
ENSG00000058799	chr1	YIPF1	54317392	54356407	2259	Simple	TCX	AD_vs_Control	0.105548	0.0971248	0.059587	0.20178	HighInAD	80	69	protein_coding
ENSG00000248835	chr1	AL357673.1	54635333	54637997	2665	Simple	TCX	AD_vs_Control	0.664178	-0.0286532	0.0658461	0.760563	LowInAD	80	69	protein_coding
ENSG00000271723	chr1	MROH7-TTC4	55107459	55207981	7090	Simple	TCX	AD_vs_Control	0.363148	-0.0753402	0.0825543	0.495094	LowInAD	80	69	protein_coding
ENSG00000162396	chr1	PARS2	55222571	55230187	2347	Simple	TCX	AD_vs_Control	0.968032	0.00281108	0.0700074	0.97932	HighInAD	80	69	protein_coding
ENSG00000116133	chr1	DHCR24	55315306	55352891	4441	Simple	TCX	AD_vs_Control	0.450228	0.114374	0.151021	0.578434	HighInAD	80	69	protein_coding
ENSG00000162601	chr1	MYSM1	59120411	59165764	8938	Simple	TCX	AD_vs_Control	0.88744	0.010513	0.0741265	0.925609	HighInAD	80	69	protein_coding
ENSG00000162604	chr1	TM2D1	62146718	62191095	5516	Simple	TCX	AD_vs_Control	0.000378398	-0.206374	0.0565267	0.00382186	LowInAD	80	69	protein_coding
ENSG00000132849	chr1	INADL	62208149	62629592	11456	Simple	TCX	AD_vs_Control	0.530569	-0.0364363	0.0579426	0.649691	LowInAD	80	69	protein_coding
ENSG00000142856	chr1	ITGB3BP	63906441	64059392	5459	Simple	TCX	AD_vs_Control	0.213962	-0.101313	0.0811213	0.336452	LowInAD	80	69	protein_coding
ENSG00000116652	chr1	DLEU2L	64014588	64015405	703	Simple	TCX	AD_vs_Control	0.66806	0.060536	0.140848	0.76372	HighInAD	80	69	protein_coding
ENSG00000248458	chr1	AL139147.1	67131547	67142710	1156	Simple	TCX	AD_vs_Control	0.0387516	0.185941	0.089046	0.100692	HighInAD	80	69	protein_coding
ENSG00000116761	chr1	CTH	70876901	70905534	2414	Simple	TCX	AD_vs_Control	0.215227	-0.0979909	0.0786796	0.337944	LowInAD	80	69	protein_coding
ENSG00000132485	chr1	ZRANB2	71528974	71546980	4993	Simple	TCX	AD_vs_Control	0.323337	0.0378678	0.0381956	0.454673	HighInAD	80	69	protein_coding
ENSG00000116791	chr1	CRYZ	75171170	75199092	4081	Simple	TCX	AD_vs_Control	0.436488	0.0929697	0.119105	0.56603	HighInAD	80	69	protein_coding
ENSG00000162623	chr1	TYW3	75198836	75232362	4616	Simple	TCX	AD_vs_Control	0.162998	0.0831973	0.0592966	0.275309	HighInAD	80	69	protein_coding
ENSG00000142892	chr1	PIGK	77554675	77685115	5513	Simple	TCX	AD_vs_Control	0.879648	0.00988413	0.0651488	0.920067	HighInAD	80	69	protein_coding
ENSG00000180488	chr1	FAM73A	78245309	78344106	8476	Simple	TCX	AD_vs_Control	0.893084	0.0151093	0.112196	0.929338	HighInAD	80	69	protein_coding
ENSG00000162613	chr1	FUBP1	78409740	78444794	5666	Simple	TCX	AD_vs_Control	1.66608e-09	0.433106	0.0667154	7.09003e-07	HighInAD	80	69	protein_coding
ENSG00000162616	chr1	DNAJB4	78444859	78483648	3783	Simple	TCX	AD_vs_Control	0.0105025	0.310648	0.119628	0.0437028	HighInAD	80	69	protein_coding
ENSG00000137960	chr1	GIPC2	78445226	78604133	3973	Simple	TCX	AD_vs_Control	0.00699464	-0.306994	0.112001	0.0331588	LowInAD	80	69	protein_coding
ENSG00000142867	chr1	BCL10	85731931	85742773	2819	Simple	TCX	AD_vs_Control	0.263912	-0.06824	0.0608156	0.391803	LowInAD	80	69	protein_coding
ENSG00000162669	chr1	HFM1	91726323	91870426	5827	Simple	TCX	AD_vs_Control	0.428126	-0.10773	0.135525	0.558083	LowInAD	80	69	protein_coding
ENSG00000154511	chr1	FAM69A	93307724	93427057	2574	Simple	TCX	AD_vs_Control	0.0730409	0.102142	0.0565154	0.155228	HighInAD	80	69	protein_coding
ENSG00000117505	chr1	DR1	93811445	93835055	10949	Simple	TCX	AD_vs_Control	0.31051	-0.0465762	0.0457457	0.441642	LowInAD	80	69	protein_coding
ENSG00000137942	chr1	FNBP1L	93913688	94020218	5798	Simple	TCX	AD_vs_Control	0.000412985	0.290201	0.0800321	0.00409372	HighInAD	80	69	protein_coding
ENSG00000067334	chr1	DNTTIP2	94333373	94345474	5985	Simple	TCX	AD_vs_Control	0.445668	-0.0540947	0.0707119	0.574484	LowInAD	80	69	protein_coding
ENSG00000162688	chr1	AGL	100315640	100389579	8434	Simple	TCX	AD_vs_Control	0.204261	-0.112465	0.0881414	0.325022	LowInAD	80	69	protein_coding
ENSG00000134215	chr1	VAV3	108113782	108507766	7271	Simple	TCX	AD_vs_Control	0.0344849	0.339975	0.159089	0.0934142	HighInAD	80	69	protein_coding
ENSG00000197780	chr1	TAF13	109605108	109618624	1400	Simple	TCX	AD_vs_Control	0.452826	-0.037164	0.0493551	0.580942	LowInAD	80	69	protein_coding
ENSG00000215717	chr1	TMEM167B	109632425	109639556	4574	Simple	TCX	AD_vs_Control	0.33309	-0.0307	0.0315988	0.464716	LowInAD	80	69	protein_coding
ENSG00000179902	chr1	C1orf194	109648573	109656479	1235	Simple	TCX	AD_vs_Control	0.0354357	-0.235069	0.110585	0.0949874	LowInAD	80	69	protein_coding
ENSG00000143126	chr1	CELSR2	109792641	109818372	12349	Simple	TCX	AD_vs_Control	0.0998692	0.126646	0.0764128	0.193823	HighInAD	80	69	protein_coding
ENSG00000174151	chr1	CYB561D1	110036674	110045554	5690	Simple	TCX	AD_vs_Control	0.273394	-0.0816559	0.0742347	0.401913	LowInAD	80	69	protein_coding
ENSG00000134183	chr1	GNAT2	110145889	110155679	1339	Simple	TCX	AD_vs_Control	0.379981	0.141507	0.160629	0.511372	HighInAD	80	69	protein_coding
ENSG00000168765	chr1	GSTM4	110198703	110208118	5370	Simple	TCX	AD_vs_Control	0.652781	-0.0327893	0.0727114	0.751172	LowInAD	80	69	protein_coding
ENSG00000134184	chr1	GSTM1	110230436	110251661	2512	Simple	TCX	AD_vs_Control	0.647081	-0.171379	0.37346	0.746788	LowInAD	80	69	protein_coding
ENSG00000162775	chr1	RBM15	110881128	110889299	4666	Simple	TCX	AD_vs_Control	0.830091	0.0127524	0.0593079	0.885098	HighInAD	80	69	protein_coding
ENSG00000134248	chr1	LAMTOR5	110943871	110950564	2388	Simple	TCX	AD_vs_Control	0.0456107	-0.0583734	0.028919	0.112133	LowInAD	80	69	protein_coding
ENSG00000085465	chr1	OVGP1	111956936	111970399	2988	Simple	TCX	AD_vs_Control	0.28648	-0.148827	0.13905	0.416242	LowInAD	80	69	protein_coding
ENSG00000116455	chr1	WDR77	111982512	111991998	2805	Simple	TCX	AD_vs_Control	0.447066	-0.0400274	0.0524847	0.575719	LowInAD	80	69	protein_coding
ENSG00000116459	chr1	ATP5F1	111991486	112005395	3383	Simple	TCX	AD_vs_Control	0.160575	-0.0597246	0.04232	0.272171	LowInAD	80	69	protein_coding
ENSG00000134245	chr1	WNT2B	113009163	113072787	12561	Simple	TCX	AD_vs_Control	0.103543	-0.094653	0.0577324	0.198957	LowInAD	80	69	protein_coding
ENSG00000052723	chr1	SIKE1	115312100	115323306	5894	Simple	TCX	AD_vs_Control	0.112749	-0.065591	0.0410756	0.211346	LowInAD	80	69	protein_coding
ENSG00000269279	chr1	AL136376.1	116915890	116926718	342	Simple	TCX	AD_vs_Control	0.180772	0.255698	0.190016	0.29676	HighInAD	80	69	protein_coding
ENSG00000198162	chr1	MAN1A2	117910071	118071494	9667	Simple	TCX	AD_vs_Control	0.908523	-0.00387804	0.0336845	0.939594	LowInAD	80	69	protein_coding
ENSG00000065183	chr1	WDR3	118472343	118509165	10275	Simple	TCX	AD_vs_Control	0.0595315	-0.0994511	0.0523149	0.134595	LowInAD	80	69	protein_coding
ENSG00000116874	chr1	WARS2	119573839	119683294	3847	Simple	TCX	AD_vs_Control	0.151642	-0.117321	0.081343	0.261155	LowInAD	80	69	protein_coding
ENSG00000231360	chr1	AL592284.1	144339738	144521058	1073	Simple	TCX	AD_vs_Control	0.0705212	-0.166219	0.091147	0.151465	LowInAD	80	69	protein_coding
ENSG00000186364	chr1	NUDT17	145586115	145589439	1657	Simple	TCX	AD_vs_Control	0.110666	-0.0821884	0.0511681	0.208521	LowInAD	80	69	protein_coding
ENSG00000117262	chr1	GPR89A	145764411	145827103	5587	Simple	TCX	AD_vs_Control	2.41411e-05	-0.345491	0.0788456	0.000473156	LowInAD	80	69	protein_coding
ENSG00000131791	chr1	PRKAB2	146626685	146644129	5460	Simple	TCX	AD_vs_Control	0.23184	0.0763321	0.0635418	0.356375	HighInAD	80	69	protein_coding
ENSG00000116128	chr1	BCL9	147013182	147098017	6420	Simple	TCX	AD_vs_Control	0.0498447	0.0905937	0.045757	0.118994	HighInAD	80	69	protein_coding
ENSG00000203818	chr1	HIST2H3PS2	149400131	149400542	412	Simple	TCX	AD_vs_Control	0.0915252	0.345082	0.20298	0.182148	HighInAD	80	69	protein_coding
ENSG00000178096	chr1	BOLA1	149859440	149872351	1461	Simple	TCX	AD_vs_Control	0.0230719	-0.137715	0.0598839	0.0719706	LowInAD	80	69	protein_coding
ENSG00000136631	chr1	VPS45	150039369	150117505	6250	Simple	TCX	AD_vs_Control	0.300111	-0.0544665	0.0523527	0.430268	LowInAD	80	69	protein_coding
ENSG00000023902	chr1	PLEKHO1	150121373	150136916	6629	Simple	TCX	AD_vs_Control	0.054075	-0.1692	0.0870379	0.125844	LowInAD	80	69	protein_coding
ENSG00000225996	chr1	AL356356.1	150521897	150524367	1811	Simple	TCX	AD_vs_Control	0.192246	0.184444	0.140709	0.311103	HighInAD	80	69	protein_coding
ENSG00000143363	chr1	PRUNE	150980896	151008189	3067	Simple	TCX	AD_vs_Control	0.920229	-0.00473804	0.0472191	0.947496	LowInAD	80	69	protein_coding
ENSG00000163159	chr1	VPS72	151142463	151167797	4545	Simple	TCX	AD_vs_Control	0.0183792	-0.0948199	0.039703	0.0623787	LowInAD	80	69	protein_coding
ENSG00000232671	chr1	RP11-126K1.2	151252500	151254405	622	Simple	TCX	AD_vs_Control	0.345487	-0.123561	0.130498	0.477396	LowInAD	80	69	protein_coding
ENSG00000143373	chr1	ZNF687	151254094	151264656	6349	Simple	TCX	AD_vs_Control	0.0443141	0.0816609	0.0402081	0.11007	HighInAD	80	69	protein_coding
ENSG00000143390	chr1	RFX5	151313116	151319833	4586	Simple	TCX	AD_vs_Control	0.0306795	0.161942	0.0741081	0.0863776	HighInAD	80	69	protein_coding
ENSG00000189334	chr1	S100A14	153586731	153589462	1277	Simple	TCX	AD_vs_Control	0.146932	-0.290939	0.199378	0.255507	LowInAD	80	69	protein_coding
ENSG00000143554	chr1	SLC27A3	153746830	153752633	5470	Simple	TCX	AD_vs_Control	0.741193	0.0330196	0.0997616	0.820761	HighInAD	80	69	protein_coding
ENSG00000198837	chr1	DENND4B	153901977	153919172	7584	Simple	TCX	AD_vs_Control	0.00659103	0.169959	0.0615428	0.031825	HighInAD	80	69	protein_coding
ENSG00000143543	chr1	JTB	153946745	153950164	1496	Simple	TCX	AD_vs_Control	0.047355	0.0899731	0.044936	0.115016	HighInAD	80	69	protein_coding
ENSG00000143569	chr1	UBAP2L	154192655	154243986	7503	Simple	TCX	AD_vs_Control	0.767629	-0.0110995	0.0374853	0.840426	LowInAD	80	69	protein_coding
ENSG00000143575	chr1	HAX1	154244987	154248351	2155	Simple	TCX	AD_vs_Control	0.990167	-0.000357972	0.0289891	0.993627	LowInAD	80	69	protein_coding
ENSG00000143515	chr1	ATP8B2	154298029	154323783	7572	Simple	TCX	AD_vs_Control	0.000655362	0.247865	0.0709654	0.00576425	HighInAD	80	69	protein_coding
ENSG00000160710	chr1	ADAR	154554538	154600475	8356	Simple	TCX	AD_vs_Control	2.11906e-05	0.165584	0.0375098	0.000429378	HighInAD	80	69	protein_coding
ENSG00000160688	chr1	FLAD1	154955814	154965587	4019	Simple	TCX	AD_vs_Control	0.00137633	-0.135748	0.0415048	0.0101082	LowInAD	80	69	protein_coding
ENSG00000179085	chr1	DPM3	155112367	155113071	622	Simple	TCX	AD_vs_Control	0.00468684	-0.171127	0.059462	0.0250543	LowInAD	80	69	protein_coding
ENSG00000177628	chr1	GBA	155204243	155214490	3648	Simple	TCX	AD_vs_Control	0.415932	-0.0522733	0.0640506	0.546331	LowInAD	80	69	protein_coding
ENSG00000160752	chr1	FDPS	155278539	155290457	3718	Simple	TCX	AD_vs_Control	0.0225793	0.118044	0.0511409	0.0710129	HighInAD	80	69	protein_coding
ENSG00000132718	chr1	SYT11	155829300	155854990	5240	Simple	TCX	AD_vs_Control	0.000367154	0.355723	0.0972062	0.00373197	HighInAD	80	69	protein_coding
ENSG00000163479	chr1	SSR2	155978839	155990750	6651	Simple	TCX	AD_vs_Control	0.00544669	-0.136874	0.0484152	0.0278392	LowInAD	80	69	protein_coding
ENSG00000116586	chr1	LAMTOR2	156024543	156028301	1438	Simple	TCX	AD_vs_Control	0.00102679	-0.159123	0.0473637	0.00810693	LowInAD	80	69	protein_coding
ENSG00000163468	chr1	CCT3	156278759	156337664	4018	Simple	TCX	AD_vs_Control	0.00215552	0.158638	0.050667	0.0141555	HighInAD	80	69	protein_coding
ENSG00000163382	chr1	APOA1BP	156561554	156564091	1933	Simple	TCX	AD_vs_Control	0.240753	-0.0477406	0.0405085	0.366328	LowInAD	80	69	protein_coding
ENSG00000160818	chr1	GPATCH4	156564279	156571288	4437	Simple	TCX	AD_vs_Control	0.264831	-0.065433	0.0584267	0.392674	LowInAD	80	69	protein_coding
ENSG00000143320	chr1	CRABP2	156669398	156675608	1100	Simple	TCX	AD_vs_Control	0.287099	-0.202863	0.189782	0.416936	LowInAD	80	69	protein_coding
ENSG00000117036	chr1	ETV3	157090983	157108266	6707	Simple	TCX	AD_vs_Control	0.107472	-0.0932767	0.0575447	0.204377	LowInAD	80	69	protein_coding
ENSG00000213088	chr1	DARC	159173097	159176290	1954	Simple	TCX	AD_vs_Control	0.0256518	0.447735	0.198324	0.0770497	HighInAD	80	69	protein_coding
ENSG00000158714	chr1	SLAMF8	159796540	159807039	2996	Simple	TCX	AD_vs_Control	0.908246	0.00873634	0.0756538	0.93944	HighInAD	80	69	protein_coding
ENSG00000243284	chr1	VSIG8	159824106	159832447	1818	Simple	TCX	AD_vs_Control	0.138411	-0.165492	0.110997	0.24467	LowInAD	80	69	protein_coding
ENSG00000162734	chr1	PEA15	160175127	160185166	2806	Simple	TCX	AD_vs_Control	0.778529	0.0201697	0.0715682	0.848427	HighInAD	80	69	protein_coding
ENSG00000258465	chr1	DCAF8	160187254	160254920	2875	Simple	TCX	AD_vs_Control	0.000102335	0.238701	0.0595327	0.00142223	HighInAD	80	69	protein_coding
ENSG00000162735	chr1	PEX19	160246602	160256138	4461	Simple	TCX	AD_vs_Control	0.0904701	0.0740134	0.0433917	0.180584	HighInAD	80	69	protein_coding
ENSG00000122218	chr1	COPA	160259063	160313190	6232	Simple	TCX	AD_vs_Control	0.00072358	0.154417	0.0445815	0.00621509	HighInAD	80	69	protein_coding
ENSG00000158793	chr1	NIT1	161087876	161095235	3793	Simple	TCX	AD_vs_Control	0.195223	-0.0432721	0.0332341	0.314477	LowInAD	80	69	protein_coding
ENSG00000173110	chr1	HSPA6	161494036	161496681	2646	Simple	TCX	AD_vs_Control	0.613111	0.171268	0.337893	0.719436	HighInAD	80	69	protein_coding
ENSG00000081721	chr1	DUSP12	161719548	161727028	1762	Simple	TCX	AD_vs_Control	0.0290759	-0.0913915	0.041408	0.083501	LowInAD	80	69	protein_coding
ENSG00000239887	chr1	C1orf226	162336698	162356600	4487	Simple	TCX	AD_vs_Control	0.0131126	0.2221	0.0882911	0.0502785	HighInAD	80	69	protein_coding
ENSG00000171722	chr1	C1orf111	162342993	162346660	1864	Simple	TCX	AD_vs_Control	6.36024e-05	0.866606	0.209596	0.000992932	HighInAD	80	69	protein_coding
ENSG00000198821	chr1	CD247	167399877	167487847	4034	Simple	TCX	AD_vs_Control	0.0171545	-0.298892	0.123784	0.0595314	LowInAD	80	69	protein_coding
ENSG00000143147	chr1	GPR161	168053997	168106821	5902	Simple	TCX	AD_vs_Control	0.00569753	0.246648	0.0877206	0.0287675	HighInAD	80	69	protein_coding
ENSG00000117475	chr1	BLZF1	169337208	169365778	3820	Simple	TCX	AD_vs_Control	0.5562	0.0306448	0.0519374	0.671699	HighInAD	80	69	protein_coding
ENSG00000120370	chr1	GORAB	170501270	170522587	3773	Simple	TCX	AD_vs_Control	0.0473434	0.102925	0.0514021	0.115007	HighInAD	80	69	protein_coding
ENSG00000010165	chr1	METTL13	171750788	171783163	3843	Simple	TCX	AD_vs_Control	0.0494212	0.116667	0.0588151	0.118341	HighInAD	80	69	protein_coding
ENSG00000213057	chr1	C1orf220	178511887	178518024	2775	Simple	TCX	AD_vs_Control	0.782369	-0.028174	0.101781	0.851246	LowInAD	80	69	protein_coding
ENSG00000184909	chr1	C1ORF220	178511950	178517579	2113	Simple	TCX	AD_vs_Control	0.594126	-0.0517884	0.0969468	0.704263	LowInAD	80	69	protein_coding
ENSG00000143322	chr1	ABL2	179068462	179198819	13257	Simple	TCX	AD_vs_Control	0.720286	-0.0165151	0.0460208	0.804664	LowInAD	80	69	protein_coding
ENSG00000169905	chr1	TOR1AIP2	179809102	179846938	18876	Simple	TCX	AD_vs_Control	0.000117149	-0.204592	0.0514884	0.0015752	LowInAD	80	69	protein_coding
ENSG00000258664	chr1	IFRG15	179833916	179834311	396	Simple	TCX	AD_vs_Control	0.036483	0.204267	0.0966481	0.0968071	HighInAD	80	69	protein_coding
ENSG00000135835	chr1	KIAA1614	180882290	180920750	10195	Simple	TCX	AD_vs_Control	0.267355	-0.0931508	0.0836191	0.395365	LowInAD	80	69	protein_coding
ENSG00000116703	chr1	PDC	186412698	186430254	1339	Simple	TCX	AD_vs_Control	0.524856	0.108324	0.16989	0.644778	HighInAD	80	69	protein_coding
ENSG00000176393	chr1	RNPEP	201951500	201975275	3111	Simple	TCX	AD_vs_Control	0.412473	0.0475913	0.057882	0.543042	HighInAD	80	69	protein_coding
ENSG00000163485	chr1	ADORA1	203059782	203136533	4191	Simple	TCX	AD_vs_Control	0.710276	-0.0281334	0.0755654	0.796809	LowInAD	80	69	protein_coding
ENSG00000133055	chr1	MYBPH	203136939	203144941	1805	Simple	TCX	AD_vs_Control	2.73778e-05	1.03566	0.238067	0.000523155	HighInAD	80	69	protein_coding
ENSG00000182004	chr1	SNRPE	203830731	203839678	1474	Simple	TCX	AD_vs_Control	0.00833353	-0.10306	0.0384616	0.0374494	LowInAD	80	69	protein_coding
ENSG00000123689	chr1	G0S2	209848765	209849733	866	Simple	TCX	AD_vs_Control	0.580519	0.124324	0.2244	0.69254	HighInAD	80	69	protein_coding
ENSG00000143469	chr1	SYT14	210111538	210337636	5395	Simple	TCX	AD_vs_Control	0.376119	-0.0933121	0.105065	0.507696	LowInAD	80	69	protein_coding
ENSG00000067533	chr1	RRP15	218458629	218511325	7883	Simple	TCX	AD_vs_Control	5.63068e-05	-0.263367	0.0632139	0.000906474	LowInAD	80	69	protein_coding
ENSG00000186205	chr1	MARC1	220960101	220987735	3994	Simple	TCX	AD_vs_Control	0.506783	-0.0611454	0.0918494	0.629406	LowInAD	80	69	protein_coding
ENSG00000143771	chr1	CNIH4	224544552	224567161	5098	Simple	TCX	AD_vs_Control	0.976835	0.00117303	0.0403189	0.984861	HighInAD	80	69	protein_coding
ENSG00000183814	chr1	LIN9	226418850	226497570	4442	Simple	TCX	AD_vs_Control	0.254484	-0.0833047	0.072779	0.381733	LowInAD	80	69	protein_coding
ENSG00000143774	chr1	GUK1	228327663	228336685	4725	Simple	TCX	AD_vs_Control	1.68172e-05	-0.205594	0.0459758	0.000363927	LowInAD	80	69	protein_coding
ENSG00000168118	chr1	RAB4A	229406822	229441641	3297	Simple	TCX	AD_vs_Control	0.137963	0.0740084	0.049581	0.244133	HighInAD	80	69	protein_coding
ENSG00000135776	chr1	ABCB10	229652329	229694442	4256	Simple	TCX	AD_vs_Control	0.501508	0.0285788	0.0424008	0.624892	HighInAD	80	69	protein_coding
ENSG00000270106	chr1	TSNAX-DISC1	231664399	231954990	3557	Simple	TCX	AD_vs_Control	0.428783	0.105967	0.133498	0.558627	HighInAD	80	69	protein_coding
ENSG00000152904	chr1	GGPS1	235490665	235507847	4633	Simple	TCX	AD_vs_Control	0.101176	-0.0595078	0.036044	0.195719	LowInAD	80	69	protein_coding
ENSG00000162885	chr1	B3GALNT2	235613238	235667781	5705	Simple	TCX	AD_vs_Control	0.0449078	0.15107	0.0745945	0.111028	HighInAD	80	69	protein_coding
ENSG00000119285	chr1	HEATR1	236712305	236767804	9049	Simple	TCX	AD_vs_Control	0.458647	0.0292475	0.0393477	0.586233	HighInAD	80	69	protein_coding
ENSG00000197769	chr1	MAP1LC3C	242158792	242162375	1182	Simple	TCX	AD_vs_Control	0.442246	0.110951	0.143946	0.571515	HighInAD	80	69	protein_coding
ENSG00000180287	chr1	PLD5	242246288	242687998	9545	Simple	TCX	AD_vs_Control	0.109444	-0.134479	0.0834328	0.206938	LowInAD	80	69	protein_coding
ENSG00000054282	chr1	SDCCAG8	243419320	243663394	5353	Simple	TCX	AD_vs_Control	0.000268538	-0.205644	0.0548783	0.00294277	LowInAD	80	69	protein_coding
ENSG00000162849	chr1	KIF26B	245318287	245872733	14403	Simple	TCX	AD_vs_Control	0.119621	-0.158026	0.100862	0.220611	LowInAD	80	69	protein_coding
ENSG00000143653	chr1	SCCPDH	246887349	246931439	2503	Simple	TCX	AD_vs_Control	0.470678	0.042866	0.0592474	0.596956	HighInAD	80	69	protein_coding
ENSG00000135747	chr1	ZNF670	247108849	247242113	5029	Simple	TCX	AD_vs_Control	0.575144	0.0418105	0.0744062	0.687822	HighInAD	80	69	protein_coding
ENSG00000188295	chr1	ZNF669	247263264	247267674	1980	Simple	TCX	AD_vs_Control	0.204266	-0.102906	0.0806504	0.325022	LowInAD	80	69	protein_coding
ENSG00000171865	chr2	RNASEH1	3592383	3606206	2865	Simple	TCX	AD_vs_Control	0.237495	-0.0775542	0.0653483	0.362665	LowInAD	80	69	protein_coding
ENSG00000119203	chr2	CPSF3	9563697	9613230	3769	Simple	TCX	AD_vs_Control	6.85829e-05	-0.217485	0.0528518	0.00104864	LowInAD	80	69	protein_coding
ENSG00000115750	chr2	TAF1B	9983483	10074545	4064	Simple	TCX	AD_vs_Control	0.054655	0.1142	0.0588891	0.126739	HighInAD	80	69	protein_coding
ENSG00000205795	chr2	CYS1	10196907	10221071	2847	Simple	TCX	AD_vs_Control	0.338178	-0.115096	0.119724	0.469872	LowInAD	80	69	protein_coding
ENSG00000178295	chr2	GEN1	17935125	17966632	6659	Simple	TCX	AD_vs_Control	1.88972e-07	-0.490378	0.0890311	1.42437e-05	LowInAD	80	69	protein_coding
ENSG00000250741	chr2	NT5C1B-RDH14	18736811	18770830	2150	Simple	TCX	AD_vs_Control	0.052446	0.164314	0.0839399	0.123269	HighInAD	80	69	protein_coding
ENSG00000055917	chr2	PUM2	20448452	20551995	6858	Simple	TCX	AD_vs_Control	0.859712	0.00533981	0.0301524	0.906775	HighInAD	80	69	protein_coding
ENSG00000118961	chr2	C2orf43	20883788	21022882	4277	Simple	TCX	AD_vs_Control	0.9285	0.00635743	0.0707104	0.952842	HighInAD	80	69	protein_coding
ENSG00000163026	chr2	C2orf44	24252210	24272445	3847	Simple	TCX	AD_vs_Control	0.835141	-0.015647	0.0750332	0.888515	LowInAD	80	69	protein_coding
ENSG00000219626	chr2	FAM228B	24299396	24392509	4915	Simple	TCX	AD_vs_Control	4.16261e-05	-0.27464	0.0647123	0.000718073	LowInAD	80	69	protein_coding
ENSG00000198399	chr2	ITSN2	24425733	24583583	12014	Simple	TCX	AD_vs_Control	0.612124	-0.0191817	0.0377383	0.718805	LowInAD	80	69	protein_coding
ENSG00000138092	chr2	CENPO	25016005	25045245	5518	Simple	TCX	AD_vs_Control	0.174061	-0.0705467	0.051614	0.288799	LowInAD	80	69	protein_coding
ENSG00000138031	chr2	ADCY3	25042038	25142708	6058	Simple	TCX	AD_vs_Control	0.0951069	0.0978257	0.0581814	0.187222	HighInAD	80	69	protein_coding
ENSG00000115138	chr2	POMC	25383722	25391772	1538	Simple	TCX	AD_vs_Control	0.891895	-0.0262762	0.192959	0.928657	LowInAD	80	69	protein_coding
ENSG00000115204	chr2	MPV17	27532360	27548547	4653	Simple	TCX	AD_vs_Control	0.000133514	-0.162528	0.0412666	0.00174	LowInAD	80	69	protein_coding
ENSG00000115234	chr2	SNX17	27593389	27599995	3350	Simple	TCX	AD_vs_Control	0.440575	0.0315907	0.0408353	0.569923	HighInAD	80	69	protein_coding
ENSG00000163795	chr2	ZNF513	27600098	27603657	2365	Simple	TCX	AD_vs_Control	0.0163108	0.096263	0.0395527	0.0576841	HighInAD	80	69	protein_coding
ENSG00000115241	chr2	PPM1G	27604061	27632554	4092	Simple	TCX	AD_vs_Control	0.575487	-0.0189179	0.0336966	0.68798	LowInAD	80	69	protein_coding
ENSG00000243943	chr2	ZNF512	27805897	27858041	4690	Simple	TCX	AD_vs_Control	0.391061	0.0293904	0.0341515	0.522434	HighInAD	80	69	protein_coding
ENSG00000198522	chr2	GPN1	27851114	27874375	3746	Simple	TCX	AD_vs_Control	0.16457	0.051174	0.0366102	0.27723	HighInAD	80	69	protein_coding
ENSG00000243147	chr2	MRPL33	27994584	28210954	1539	Simple	TCX	AD_vs_Control	0.00279068	0.182846	0.0599783	0.0171556	HighInAD	80	69	protein_coding
ENSG00000171174	chr2	RBKS	28004231	28113965	3973	Simple	TCX	AD_vs_Control	0.0627869	-0.173378	0.0923732	0.139514	LowInAD	80	69	protein_coding
ENSG00000163806	chr2	SPDYA	29005383	29073477	3483	Simple	TCX	AD_vs_Control	8.09158e-05	0.259728	0.0637891	0.00119354	HighInAD	80	69	protein_coding
ENSG00000171103	chr2	TRMT61B	29072687	29093167	2056	Simple	TCX	AD_vs_Control	0.0197238	-0.132993	0.0563291	0.0651055	LowInAD	80	69	protein_coding
ENSG00000189350	chr2	FAM179A	29179477	29284239	19816	Simple	TCX	AD_vs_Control	0.862447	0.0373231	0.214987	0.908746	HighInAD	80	69	protein_coding
ENSG00000162961	chr2	DPY30	32092878	32264881	2745	Simple	TCX	AD_vs_Control	0.00598651	-0.0933913	0.0334161	0.0297494	LowInAD	80	69	protein_coding
ENSG00000091106	chr2	NLRC4	32449522	32490923	3624	Simple	TCX	AD_vs_Control	0.180368	-0.142452	0.105761	0.296271	LowInAD	80	69	protein_coding
ENSG00000217075	chr2	AC007401.2	36758948	36779411	430	Simple	TCX	AD_vs_Control	0.000878332	-0.371031	0.108924	0.00719695	LowInAD	80	69	protein_coding
ENSG00000171055	chr2	FEZ2	36778570	36873230	6828	Simple	TCX	AD_vs_Control	0.00236184	-0.1369	0.0441331	0.0151653	LowInAD	80	69	protein_coding
ENSG00000008869	chr2	HEATR5B	37195526	37311485	8206	Simple	TCX	AD_vs_Control	0.807577	-0.0154217	0.0631898	0.868947	LowInAD	80	69	protein_coding
ENSG00000055332	chr2	EIF2AK2	37326353	37384208	10753	Simple	TCX	AD_vs_Control	0.00419752	0.185563	0.0636624	0.0231863	HighInAD	80	69	protein_coding
ENSG00000003509	chr2	NDUFAF7	37458774	37480546	3651	Simple	TCX	AD_vs_Control	0.28325	-0.0468633	0.0434909	0.412766	LowInAD	80	69	protein_coding
ENSG00000138050	chr2	THUMPD2	39963200	40006407	3823	Simple	TCX	AD_vs_Control	0.449453	-0.0417445	0.0550257	0.577812	LowInAD	80	69	protein_coding
ENSG00000143924	chr2	EML4	42396490	42559688	8357	Simple	TCX	AD_vs_Control	0.364387	0.0456255	0.050124	0.496406	HighInAD	80	69	protein_coding
ENSG00000143919	chr2	CAMKMT	44589089	44999731	3991	Simple	TCX	AD_vs_Control	0.0195396	-0.191984	0.0811902	0.0647852	LowInAD	80	69	protein_coding
ENSG00000250565	chr2	ATP6V1E2	46717889	46769696	5283	Simple	TCX	AD_vs_Control	0.00366871	-0.203134	0.0686406	0.0210111	LowInAD	80	69	protein_coding
ENSG00000273269	chr2	RP11-761B3.1	47293080	47403650	983	Simple	TCX	AD_vs_Control	0.367312	0.0739252	0.0817125	0.499121	HighInAD	80	69	protein_coding
ENSG00000143942	chr2	CHAC2	53994929	54002333	1321	Simple	TCX	AD_vs_Control	0.990696	0.00156102	0.133611	0.99398	HighInAD	80	69	protein_coding
ENSG00000170634	chr2	ACYP2	54197975	54532437	4964	Simple	TCX	AD_vs_Control	5.11669e-07	-0.268445	0.0507582	2.87889e-05	LowInAD	80	69	protein_coding
ENSG00000115421	chr2	PAPOLG	60983365	61029220	8501	Simple	TCX	AD_vs_Control	0.13825	-0.0888584	0.0595732	0.244492	LowInAD	80	69	protein_coding
ENSG00000162927	chr2	PUS10	61167357	61245394	7651	Simple	TCX	AD_vs_Control	0.00377233	-0.158673	0.0537835	0.0214349	LowInAD	80	69	protein_coding
ENSG00000082898	chr2	XPO1	61704984	61765761	11708	Simple	TCX	AD_vs_Control	0.000244733	0.337013	0.0893209	0.00274841	HighInAD	80	69	protein_coding
ENSG00000115484	chr2	CCT4	62095224	62115939	2830	Simple	TCX	AD_vs_Control	0.0422079	0.125902	0.0613603	0.106565	HighInAD	80	69	protein_coding
ENSG00000011523	chr2	CEP68	65283500	65314138	8623	Simple	TCX	AD_vs_Control	0.00569024	-0.192357	0.0684014	0.0287412	LowInAD	80	69	protein_coding
ENSG00000138071	chr2	ACTR2	65454887	65498387	4268	Simple	TCX	AD_vs_Control	0.551417	0.0387915	0.064955	0.667547	HighInAD	80	69	protein_coding
ENSG00000198369	chr2	SPRED2	65537985	65659771	5154	Simple	TCX	AD_vs_Control	0.450359	0.078083	0.103132	0.578536	HighInAD	80	69	protein_coding
ENSG00000115946	chr2	PNO1	68384976	68403370	2674	Simple	TCX	AD_vs_Control	0.866927	-0.00844518	0.0502995	0.911803	LowInAD	80	69	protein_coding
ENSG00000204923	chr2	FBXO48	68686551	68694390	5666	Simple	TCX	AD_vs_Control	0.00179776	-0.194786	0.0610992	0.0123888	LowInAD	80	69	protein_coding
ENSG00000124380	chr2	SNRNP27	70120692	70132707	2275	Simple	TCX	AD_vs_Control	0.580761	0.0246517	0.0445239	0.69274	HighInAD	80	69	protein_coding
ENSG00000059728	chr2	MXD1	70124820	70170077	6321	Simple	TCX	AD_vs_Control	0.261873	-0.0737948	0.0654844	0.389617	LowInAD	80	69	protein_coding
ENSG00000116005	chr2	PCYOX1	70484518	70508323	5886	Simple	TCX	AD_vs_Control	0.0162078	0.142328	0.0584225	0.057478	HighInAD	80	69	protein_coding
ENSG00000116035	chr2	VAX2	71127720	71160576	1147	Simple	TCX	AD_vs_Control	0.0116881	-0.32952	0.128826	0.0468382	LowInAD	80	69	protein_coding
ENSG00000124370	chr2	MCEE	71336814	71357369	1624	Simple	TCX	AD_vs_Control	0.192738	-0.104859	0.0800839	0.311628	LowInAD	80	69	protein_coding
ENSG00000124383	chr2	MPHOSPH10	71357444	71377231	4673	Simple	TCX	AD_vs_Control	0.000507895	-0.198966	0.0557831	0.0047673	LowInAD	80	69	protein_coding
ENSG00000116096	chr2	SPR	73114489	73119287	1480	Simple	TCX	AD_vs_Control	3.30028e-05	0.595973	0.138498	0.000602926	HighInAD	80	69	protein_coding
ENSG00000135617	chr2	PRADC1	73455134	73460366	1407	Simple	TCX	AD_vs_Control	0.0179748	-0.14868	0.0620336	0.0614292	LowInAD	80	69	protein_coding
ENSG00000144035	chr2	NAT8	73867959	73869520	947	Simple	TCX	AD_vs_Control	0.778827	0.0483272	0.171717	0.848652	HighInAD	80	69	protein_coding
ENSG00000217702	chr2	MGC10955	74361599	74362521	923	Simple	TCX	AD_vs_Control	0.0348763	-0.553798	0.259717	0.0940675	LowInAD	80	69	protein_coding
ENSG00000115275	chr2	MOGS	74688184	74692537	3411	Simple	TCX	AD_vs_Control	0.240056	0.0487858	0.0413337	0.365585	HighInAD	80	69	protein_coding
ENSG00000115350	chr2	POLE4	75185619	75197255	2151	Simple	TCX	AD_vs_Control	0.0657857	-0.145537	0.0784293	0.144211	LowInAD	80	69	protein_coding
ENSG00000115523	chr2	GNLY	85912298	85925977	3051	Simple	TCX	AD_vs_Control	0.258706	-0.297708	0.262423	0.386224	LowInAD	80	69	protein_coding
ENSG00000249884	chr2	RNF103-CHMP3	86732791	86948245	1503	Simple	TCX	AD_vs_Control	0.000284868	0.224409	0.06015	0.00308831	HighInAD	80	69	protein_coding
ENSG00000163067	chr2	ZNF2	95831177	95850065	3999	Simple	TCX	AD_vs_Control	0.146259	-0.1032	0.0706038	0.254647	LowInAD	80	69	protein_coding
ENSG00000144021	chr2	CIAO1	96931870	96939087	4031	Simple	TCX	AD_vs_Control	0.0774815	0.0968744	0.0544334	0.161698	HighInAD	80	69	protein_coding
ENSG00000075568	chr2	TMEM131	98372799	98612388	12991	Simple	TCX	AD_vs_Control	0.612251	0.021236	0.0417951	0.718863	HighInAD	80	69	protein_coding
ENSG00000071073	chr2	MGAT4A	99235569	99347589	9630	Simple	TCX	AD_vs_Control	0.391742	0.0523707	0.0609424	0.523005	HighInAD	80	69	protein_coding
ENSG00000273155	chr2	MRPL30	99771461	99811761	669	Simple	TCX	AD_vs_Control	0.740515	-0.0252058	0.0759475	0.820287	LowInAD	80	69	protein_coding
ENSG00000115526	chr2	CHST10	101008327	101034118	4482	Simple	TCX	AD_vs_Control	0.138595	-0.0987631	0.0662721	0.244902	LowInAD	80	69	protein_coding
ENSG00000115539	chr2	PDCL3	101179152	101193197	1831	Simple	TCX	AD_vs_Control	0.0831167	-0.0918008	0.0525649	0.16983	LowInAD	80	69	protein_coding
ENSG00000163162	chr2	RNF149	101887681	101925163	4836	Simple	TCX	AD_vs_Control	0.693932	-0.0289704	0.0734531	0.783345	LowInAD	80	69	protein_coding
ENSG00000180251	chr2	SLC9A4	103089762	103150431	4478	Simple	TCX	AD_vs_Control	7.70709e-05	-0.38364	0.0939268	0.00115005	LowInAD	80	69	protein_coding
ENSG00000115616	chr2	SLC9A2	103236166	103327777	5984	Simple	TCX	AD_vs_Control	0.423626	0.127991	0.159451	0.553854	HighInAD	80	69	protein_coding
ENSG00000135953	chr2	MFSD9	103332299	103353347	4367	Simple	TCX	AD_vs_Control	0.128713	0.12503	0.0817725	0.232568	HighInAD	80	69	protein_coding
ENSG00000268809	chr2	AC012360.2	105882490	105882585	96	Simple	TCX	AD_vs_Control	0.355142	0.070021	0.0754539	0.487005	HighInAD	80	69	protein_coding
ENSG00000119147	chr2	C2orf40	106679702	106694615	1741	Simple	TCX	AD_vs_Control	0.0613598	0.439533	0.232883	0.137396	HighInAD	80	69	protein_coding
ENSG00000153201	chr2	RANBP2	109335937	109402267	12302	Simple	TCX	AD_vs_Control	0.00662592	0.166886	0.0604703	0.0319354	HighInAD	80	69	protein_coding
ENSG00000163006	chr2	CCDC138	109403213	109501933	5796	Simple	TCX	AD_vs_Control	0.00716693	-0.209315	0.0766011	0.0337543	LowInAD	80	69	protein_coding
ENSG00000144061	chr2	NPHP1	110879888	110962643	11763	Simple	TCX	AD_vs_Control	0.10229	-0.130544	0.0793316	0.197257	LowInAD	80	69	protein_coding
ENSG00000125630	chr2	POLR1B	113299492	113334635	6237	Simple	TCX	AD_vs_Control	0.443577	-0.0385714	0.0501885	0.572716	LowInAD	80	69	protein_coding
ENSG00000136682	chr2	CBWD2	114195268	114253766	8308	Simple	TCX	AD_vs_Control	0.0448296	-0.129062	0.0637036	0.110875	LowInAD	80	69	protein_coding
ENSG00000115091	chr2	ACTR3	114647537	114720173	12049	Simple	TCX	AD_vs_Control	0.185597	-0.0567575	0.0426486	0.302895	LowInAD	80	69	protein_coding
ENSG00000144119	chr2	C1QL2	119913819	119916465	2043	Simple	TCX	AD_vs_Control	0.268665	-0.178138	0.16035	0.396712	LowInAD	80	69	protein_coding
ENSG00000163161	chr2	ERCC3	128014866	128051752	7401	Simple	TCX	AD_vs_Control	0.0463469	-0.111914	0.0556347	0.113358	LowInAD	80	69	protein_coding
ENSG00000115718	chr2	PROC	128176003	128186822	2495	Simple	TCX	AD_vs_Control	0.295912	-0.138717	0.132175	0.425971	LowInAD	80	69	protein_coding
ENSG00000144231	chr2	POLR2D	128603840	128615731	2511	Simple	TCX	AD_vs_Control	0.0245401	0.111692	0.0490896	0.0748348	HighInAD	80	69	protein_coding
ENSG00000136715	chr2	SAP130	128698791	128785694	4373	Simple	TCX	AD_vs_Control	0.87331	0.0056955	0.0356474	0.916099	HighInAD	80	69	protein_coding
ENSG00000152076	chr2	CCDC74B	130896860	130902707	4487	Simple	TCX	AD_vs_Control	0.228592	-0.102525	0.0847501	0.352803	LowInAD	80	69	protein_coding
ENSG00000136699	chr2	SMPD4	130908981	130940323	7441	Simple	TCX	AD_vs_Control	0.000328868	-0.160418	0.0434672	0.00344076	LowInAD	80	69	protein_coding
ENSG00000136002	chr2	ARHGEF4	131594489	131804836	10003	Simple	TCX	AD_vs_Control	0.876542	0.00850068	0.0546093	0.918128	HighInAD	80	69	protein_coding
ENSG00000152127	chr2	MGAT5	134877554	135212192	8578	Simple	TCX	AD_vs_Control	0.0935202	0.0791486	0.0468446	0.184994	HighInAD	80	69	protein_coding
ENSG00000082258	chr2	CCNT2	135675805	135716912	9081	Simple	TCX	AD_vs_Control	0.208923	-0.0568449	0.0450133	0.330392	LowInAD	80	69	protein_coding
ENSG00000121964	chr2	GTDC1	144695635	145090135	14162	Simple	TCX	AD_vs_Control	7.63106e-07	-0.402909	0.0774937	3.80265e-05	LowInAD	80	69	protein_coding
ENSG00000135999	chr2	EPC2	149402009	149545130	5575	Simple	TCX	AD_vs_Control	0.203234	0.0591092	0.0462193	0.323846	HighInAD	80	69	protein_coding
ENSG00000168280	chr2	KIF5C	149632819	149883273	9221	Simple	TCX	AD_vs_Control	0.000169811	0.348418	0.0899511	0.00208619	HighInAD	80	69	protein_coding
ENSG00000168288	chr2	MMADHC	150426148	150444330	2191	Simple	TCX	AD_vs_Control	0.00158184	0.14467	0.0448201	0.0112388	HighInAD	80	69	protein_coding
ENSG00000115963	chr2	RND3	151324709	151395525	3594	Simple	TCX	AD_vs_Control	0.85332	0.0261513	0.141164	0.902171	HighInAD	80	69	protein_coding
ENSG00000144278	chr2	GALNT13	154728426	155310361	6520	Simple	TCX	AD_vs_Control	0.0457942	-0.173761	0.0861578	0.112421	LowInAD	80	69	protein_coding
ENSG00000153234	chr2	NR4A2	157180944	157198860	3967	Simple	TCX	AD_vs_Control	0.168408	0.225559	0.162845	0.281939	HighInAD	80	69	protein_coding
ENSG00000268857	chr2	AC011308.1	157352597	157352655	42	Simple	TCX	AD_vs_Control	3.54682e-06	1.09105	0.225126	0.000113683	HighInAD	80	69	protein_coding
ENSG00000153237	chr2	CCDC148	159027593	159313265	3790	Simple	TCX	AD_vs_Control	0.00055542	-0.393544	0.111141	0.00509436	LowInAD	80	69	protein_coding
ENSG00000163331	chr2	DAPL1	159651829	159719293	1206	Simple	TCX	AD_vs_Control	0.135474	-0.369053	0.245665	0.241106	LowInAD	80	69	protein_coding
ENSG00000196151	chr2	WDSUB1	160092304	160143310	2135	Simple	TCX	AD_vs_Control	0.00685682	0.226832	0.0825468	0.0327002	HighInAD	80	69	protein_coding
ENSG00000123607	chr2	TTC21B	166713985	166810353	7538	Simple	TCX	AD_vs_Control	0.759917	0.0119657	0.0390733	0.834873	HighInAD	80	69	protein_coding
ENSG00000152253	chr2	SPC25	169690642	169769881	1841	Simple	TCX	AD_vs_Control	0.00117781	-0.323961	0.0976328	0.00900197	LowInAD	80	69	protein_coding
ENSG00000138398	chr2	PPIG	170440850	170497916	7368	Simple	TCX	AD_vs_Control	0.526159	0.0281828	0.0443401	0.645736	HighInAD	80	69	protein_coding
ENSG00000144362	chr2	PHOSPHO2	170550975	170558218	1477	Simple	TCX	AD_vs_Control	0.097372	0.13383	0.0801445	0.190249	HighInAD	80	69	protein_coding
ENSG00000152256	chr2	PDK1	173420101	173489823	15115	Simple	TCX	AD_vs_Control	0.0126867	-0.331626	0.131194	0.0492559	LowInAD	80	69	protein_coding
ENSG00000091428	chr2	RAPGEF4	173600002	173917621	7161	Simple	TCX	AD_vs_Control	0.484799	0.129138	0.184319	0.609757	HighInAD	80	69	protein_coding
ENSG00000138433	chr2	CIR1	175212750	175260443	3209	Simple	TCX	AD_vs_Control	0.99578	0.000205982	0.0388692	0.997298	HighInAD	80	69	protein_coding
ENSG00000144306	chr2	SCRN3	175260458	175294303	4144	Simple	TCX	AD_vs_Control	0.0584377	-0.133078	0.069698	0.132861	LowInAD	80	69	protein_coding
ENSG00000144320	chr2	KIAA1715	176788620	176867567	9122	Simple	TCX	AD_vs_Control	0.11329	-0.0941814	0.0590695	0.212046	LowInAD	80	69	protein_coding
ENSG00000197557	chr2	TTC30A	178477720	178483694	5975	Simple	TCX	AD_vs_Control	0.393151	-0.0885833	0.10339	0.524421	LowInAD	80	69	protein_coding
ENSG00000155636	chr2	RBM45	178977151	179003738	4784	Simple	TCX	AD_vs_Control	0.00175916	-0.176974	0.0553946	0.012168	LowInAD	80	69	protein_coding
ENSG00000163002	chr2	NUP35	183982241	184026408	4046	Simple	TCX	AD_vs_Control	0.0531433	-0.120338	0.0616588	0.124357	LowInAD	80	69	protein_coding
ENSG00000268846	chr2	AC018867.2	187367219	187367356	138	Simple	TCX	AD_vs_Control	0.131136	0.212876	0.140116	0.235638	HighInAD	80	69	protein_coding
ENSG00000138381	chr2	ASNSD1	190526111	190535557	2504	Simple	TCX	AD_vs_Control	0.00123926	0.146355	0.0443136	0.00935608	HighInAD	80	69	protein_coding
ENSG00000128699	chr2	ORMDL1	190635049	190649097	3958	Simple	TCX	AD_vs_Control	0.186243	-0.0567194	0.042683	0.303718	LowInAD	80	69	protein_coding
ENSG00000128641	chr2	MYO1B	192109911	192290115	9527	Simple	TCX	AD_vs_Control	0.835006	-0.0256297	0.122802	0.888404	LowInAD	80	69	protein_coding
ENSG00000119041	chr2	GTF3C3	197627756	197664449	7105	Simple	TCX	AD_vs_Control	0.552392	0.0234409	0.0393475	0.668401	HighInAD	80	69	protein_coding
ENSG00000144381	chr2	HSPD1	198351305	198381461	4245	Simple	TCX	AD_vs_Control	0.0416396	0.172308	0.083741	0.105581	HighInAD	80	69	protein_coding
ENSG00000115541	chr2	HSPE1	198364718	198368181	1977	Simple	TCX	AD_vs_Control	0.158297	0.105958	0.0746684	0.269326	HighInAD	80	69	protein_coding
ENSG00000270757	chr2	HSPE1-MOB4	198365137	198415450	890	Simple	TCX	AD_vs_Control	0.00836356	0.199015	0.0743072	0.0375366	HighInAD	80	69	protein_coding
ENSG00000247626	chr2	MARS2	198570087	198573113	3027	Simple	TCX	AD_vs_Control	0.00736829	0.246759	0.0906254	0.0343973	HighInAD	80	69	protein_coding
ENSG00000226124	chr2	FTCDNL1	200625267	200715896	1496	Simple	TCX	AD_vs_Control	0.0852703	-0.225176	0.129844	0.173051	LowInAD	80	69	protein_coding
ENSG00000240344	chr2	PPIL3	201735630	201754026	2914	Simple	TCX	AD_vs_Control	0.559222	-0.0469281	0.0801481	0.674355	LowInAD	80	69	protein_coding
ENSG00000155755	chr2	TMEM237	202484907	202508293	7642	Simple	TCX	AD_vs_Control	0.217109	-0.0798711	0.0643956	0.340184	LowInAD	80	69	protein_coding
ENSG00000269633	chr2	AC017081.1	207220463	207220843	381	Simple	TCX	AD_vs_Control	0.0302769	-0.220443	0.100631	0.0856822	LowInAD	80	69	protein_coding
ENSG00000118246	chr2	FASTKD2	207630081	207657233	6079	Simple	TCX	AD_vs_Control	0.0484048	0.118155	0.0592941	0.11668	HighInAD	80	69	protein_coding
ENSG00000144401	chr2	METTL21A	208445355	208490652	6798	Simple	TCX	AD_vs_Control	1.49791e-05	-0.218352	0.0485192	0.000334935	LowInAD	80	69	protein_coding
ENSG00000163249	chr2	CCNYL1	208576264	208626563	4707	Simple	TCX	AD_vs_Control	0.277288	-0.0581697	0.0533158	0.406108	LowInAD	80	69	protein_coding
ENSG00000178385	chr2	PLEKHM3	208693027	208890284	4656	Simple	TCX	AD_vs_Control	0.0040598	0.406117	0.138801	0.0226223	HighInAD	80	69	protein_coding
ENSG00000197713	chr2	RPE	210867289	210886300	2841	Simple	TCX	AD_vs_Control	0.000242379	0.196861	0.0521384	0.00272968	HighInAD	80	69	protein_coding
ENSG00000178568	chr2	ERBB4	212240446	213403565	13007	Simple	TCX	AD_vs_Control	0.31453	-0.0986431	0.0976957	0.445835	LowInAD	80	69	protein_coding
ENSG00000127837	chr2	AAMP	219128850	219134980	3136	Simple	TCX	AD_vs_Control	0.740493	0.0129677	0.0390694	0.820287	HighInAD	80	69	protein_coding
ENSG00000127831	chr2	VIL1	219283815	219318018	6920	Simple	TCX	AD_vs_Control	0.000236142	-0.279522	0.0738897	0.00267241	LowInAD	80	69	protein_coding
ENSG00000115568	chr2	ZNF142	219502639	219524378	6982	Simple	TCX	AD_vs_Control	0.714711	0.0162006	0.0442229	0.80017	HighInAD	80	69	protein_coding
ENSG00000074582	chr2	BCS1L	219523487	219528166	3379	Simple	TCX	AD_vs_Control	0.392545	-0.0371298	0.0432804	0.523788	LowInAD	80	69	protein_coding
ENSG00000072182	chr2	ASIC4	220378892	220403494	5250	Simple	TCX	AD_vs_Control	0.00111429	-0.323824	0.0971002	0.00862791	LowInAD	80	69	protein_coding
ENSG00000124006	chr2	OBSL1	220415451	220436581	9731	Simple	TCX	AD_vs_Control	0.0497084	0.136746	0.069026	0.118807	HighInAD	80	69	protein_coding
ENSG00000123999	chr2	INHA	220433884	220440435	1753	Simple	TCX	AD_vs_Control	0.00202759	-0.563102	0.178746	0.0135211	LowInAD	80	69	protein_coding
ENSG00000036257	chr2	CUL3	225334867	225450110	11501	Simple	TCX	AD_vs_Control	0.956236	0.00291458	0.0530077	0.971054	HighInAD	80	69	protein_coding
ENSG00000144524	chr2	COPS7B	232646381	232673963	6034	Simple	TCX	AD_vs_Control	1.22119e-05	-0.244976	0.0538361	0.00028533	LowInAD	80	69	protein_coding
ENSG00000221944	chr2	TIGD1	233412779	233415226	2448	Simple	TCX	AD_vs_Control	0.00104323	-0.265192	0.079048	0.00819775	LowInAD	80	69	protein_coding
ENSG00000132326	chr2	PER2	239152679	239198743	6877	Simple	TCX	AD_vs_Control	0.0031592	-0.304529	0.101228	0.0188491	LowInAD	80	69	protein_coding
ENSG00000068024	chr2	HDAC4	239969864	240323348	13443	Simple	TCX	AD_vs_Control	0.012578	0.152339	0.0601912	0.0490219	HighInAD	80	69	protein_coding
ENSG00000142330	chr2	CAPN10	241526133	241557122	7474	Simple	TCX	AD_vs_Control	0.573189	0.0234981	0.0416041	0.686087	HighInAD	80	69	protein_coding
ENSG00000130294	chr2	KIF1A	241653181	241759725	12357	Simple	TCX	AD_vs_Control	5.33328e-06	0.263213	0.055413	0.000153131	HighInAD	80	69	protein_coding
ENSG00000176946	chr2	THAP4	242523820	242576864	3147	Simple	TCX	AD_vs_Control	0.207022	-0.0494762	0.0390139	0.328289	LowInAD	80	69	protein_coding
ENSG00000154252	chr2	GAL3ST2	242716240	242743623	1370	Simple	TCX	AD_vs_Control	0.904637	-0.0201252	0.167652	0.937194	LowInAD	80	69	protein_coding
ENSG00000204099	chr2	NEU4	242749920	242758739	4818	Simple	TCX	AD_vs_Control	0.0350654	-0.266143	0.124946	0.0943855	LowInAD	80	69	protein_coding
ENSG00000113851	chr3	CRBN	3190676	3221394	7163	Simple	TCX	AD_vs_Control	0.814074	0.00850664	0.0360979	0.873677	HighInAD	80	69	protein_coding
ENSG00000170364	chr3	SETMAR	4344988	4359251	3567	Simple	TCX	AD_vs_Control	0.420104	-0.0534174	0.0660431	0.550525	LowInAD	80	69	protein_coding
ENSG00000268509	chr3	AC026202.1	5229227	5229982	756	Simple	TCX	AD_vs_Control	0.00256995	0.533485	0.17349	0.016157	HighInAD	80	69	protein_coding
ENSG00000134109	chr3	EDEM1	5229331	5261642	6758	Simple	TCX	AD_vs_Control	0.693479	-0.0236524	0.0598763	0.782945	LowInAD	80	69	protein_coding
ENSG00000156983	chr3	BRPF1	9773413	9789702	5477	Simple	TCX	AD_vs_Control	0.0875489	0.0972683	0.0565006	0.176492	HighInAD	80	69	protein_coding
ENSG00000163701	chr3	IL17RE	9944296	9958086	4676	Simple	TCX	AD_vs_Control	1.9305e-05	-0.562103	0.126668	0.000401203	LowInAD	80	69	protein_coding
ENSG00000272410	chr3	RP11-438J1.1	10291056	10327480	2977	Simple	TCX	AD_vs_Control	0.0034876	0.16251	0.0546064	0.0202234	HighInAD	80	69	protein_coding
ENSG00000157103	chr3	SLC6A1	11034410	11080933	4904	Simple	TCX	AD_vs_Control	0.82339	0.0265969	0.118927	0.880147	HighInAD	80	69	protein_coding
ENSG00000197548	chr3	ATG7	11313995	11599139	8833	Simple	TCX	AD_vs_Control	0.233744	-0.0584111	0.0488233	0.358589	LowInAD	80	69	protein_coding
ENSG00000144559	chr3	TAMM41	11831916	11888393	5925	Simple	TCX	AD_vs_Control	5.62739e-05	-0.286269	0.0687084	0.000906206	LowInAD	80	69	protein_coding
ENSG00000075975	chr3	MKRN2	12598513	12625212	2848	Simple	TCX	AD_vs_Control	0.229011	0.0453845	0.03755	0.353274	HighInAD	80	69	protein_coding
ENSG00000170860	chr3	LSM3	14219858	14242619	3815	Simple	TCX	AD_vs_Control	3.99554e-07	-0.230716	0.0431759	2.37777e-05	LowInAD	80	69	protein_coding
ENSG00000131389	chr3	SLC6A6	14444076	14530857	8262	Simple	TCX	AD_vs_Control	0.0315675	0.296925	0.13661	0.0881786	HighInAD	80	69	protein_coding
ENSG00000177463	chr3	NR2C2	14989091	15095107	5897	Simple	TCX	AD_vs_Control	0.554134	0.0270813	0.0456584	0.669828	HighInAD	80	69	protein_coding
ENSG00000144566	chr3	RAB5A	19988571	20026667	3785	Simple	TCX	AD_vs_Control	0.0508902	0.0815058	0.0413571	0.120784	HighInAD	80	69	protein_coding
ENSG00000183977	chr3	PP2D1	20021453	20053822	2523	Simple	TCX	AD_vs_Control	0.165885	0.0926966	0.0665239	0.27872	HighInAD	80	69	protein_coding
ENSG00000033867	chr3	SLC4A7	27414214	27525911	9564	Simple	TCX	AD_vs_Control	0.0635534	0.160215	0.0856121	0.140661	HighInAD	80	69	protein_coding
ENSG00000188167	chr3	TMPPE	33131913	33138293	3966	Simple	TCX	AD_vs_Control	5.72625e-05	0.564243	0.135573	0.000918409	HighInAD	80	69	protein_coding
ENSG00000170248	chr3	PDCD6IP	33839844	33911194	9033	Simple	TCX	AD_vs_Control	0.271401	0.0447927	0.040552	0.399724	HighInAD	80	69	protein_coding
ENSG00000136059	chr3	VILL	38029550	38048679	6476	Simple	TCX	AD_vs_Control	0.000963919	-0.293373	0.0868336	0.00772217	LowInAD	80	69	protein_coding
ENSG00000144659	chr3	SLC25A38	39424839	39438842	2151	Simple	TCX	AD_vs_Control	0.75408	0.0133855	0.0426384	0.830536	HighInAD	80	69	protein_coding
ENSG00000170011	chr3	MYRIP	39850405	40301812	5872	Simple	TCX	AD_vs_Control	0.095435	0.243442	0.144931	0.18768	HighInAD	80	69	protein_coding
ENSG00000185219	chr3	ZNF445	44481262	44519162	10930	Simple	TCX	AD_vs_Control	0.0701405	0.083168	0.0455429	0.150906	HighInAD	80	69	protein_coding
ENSG00000075914	chr3	EXOSC7	45016733	45077558	4442	Simple	TCX	AD_vs_Control	0.0142459	-0.230033	0.0925788	0.0529801	LowInAD	80	69	protein_coding
ENSG00000178038	chr3	ALS2CL	46710487	46735194	9057	Simple	TCX	AD_vs_Control	0.676441	-0.0520899	0.124535	0.770124	LowInAD	80	69	protein_coding
ENSG00000181585	chr3	TMIE	46742823	46752376	1824	Simple	TCX	AD_vs_Control	0.0431005	-0.236961	0.115993	0.108105	LowInAD	80	69	protein_coding
ENSG00000114650	chr3	SCAP	47455203	47518616	6282	Simple	TCX	AD_vs_Control	0.00493065	0.086177	0.030123	0.0259444	HighInAD	80	69	protein_coding
ENSG00000114646	chr3	CSPG5	47603729	47622282	4366	Simple	TCX	AD_vs_Control	0.358612	-0.113311	0.12299	0.490531	LowInAD	80	69	protein_coding
ENSG00000164051	chr3	CCDC51	48473574	48481866	2410	Simple	TCX	AD_vs_Control	0.011354	-0.143821	0.0559949	0.045968	LowInAD	80	69	protein_coding
ENSG00000232112	chr3	TMA7	48481667	48485616	1139	Simple	TCX	AD_vs_Control	0.0614887	-0.102669	0.0544257	0.137591	LowInAD	80	69	protein_coding
ENSG00000164054	chr3	SHISA5	48509197	48542259	4586	Simple	TCX	AD_vs_Control	0.499045	-0.0391046	0.0576843	0.622696	LowInAD	80	69	protein_coding
ENSG00000172046	chr3	USP19	49145479	49158371	5731	Simple	TCX	AD_vs_Control	0.0856637	0.0806006	0.0465361	0.173602	HighInAD	80	69	protein_coding
ENSG00000177352	chr3	CCDC71	49199968	49203754	1781	Simple	TCX	AD_vs_Control	0.884545	-0.0128279	0.0881658	0.923507	LowInAD	80	69	protein_coding
ENSG00000114395	chr3	CYB561D2	50388126	50395891	2076	Simple	TCX	AD_vs_Control	0.622786	0.0367952	0.0746214	0.727445	HighInAD	80	69	protein_coding
ENSG00000272104	chr3	XXcos-LUCA11.5	50388323	50405354	408	Simple	TCX	AD_vs_Control	0.731013	-0.0231879	0.0673039	0.812801	LowInAD	80	69	protein_coding
ENSG00000088543	chr3	C3orf18	50595462	50608458	3242	Simple	TCX	AD_vs_Control	0.665846	0.0268279	0.0619797	0.761984	HighInAD	80	69	protein_coding
ENSG00000179837	chr3	RBM15B	51428731	51435330	6600	Simple	TCX	AD_vs_Control	0.202384	-0.0584468	0.045615	0.322868	LowInAD	80	69	protein_coding
ENSG00000164081	chr3	TEX264	51696709	51738339	5688	Simple	TCX	AD_vs_Control	1.18006e-05	-0.224876	0.0493283	0.000278171	LowInAD	80	69	protein_coding
ENSG00000114767	chr3	RRP9	51967446	51975957	1578	Simple	TCX	AD_vs_Control	0.928773	-0.00455093	0.0508121	0.953016	LowInAD	80	69	protein_coding
ENSG00000023330	chr3	ALAS1	52232102	52248343	2536	Simple	TCX	AD_vs_Control	0.0648685	0.146517	0.0786852	0.142784	HighInAD	80	69	protein_coding
ENSG00000164088	chr3	PPM1M	52279841	52284613	3539	Simple	TCX	AD_vs_Control	0.276679	-0.0899437	0.0823334	0.405397	LowInAD	80	69	protein_coding
ENSG00000114251	chr3	WNT5A	55499743	55523973	6660	Simple	TCX	AD_vs_Control	0.346072	-0.109623	0.115918	0.477968	LowInAD	80	69	protein_coding
ENSG00000157500	chr3	APPL1	57261765	57307496	7033	Simple	TCX	AD_vs_Control	0.900305	-0.00398205	0.0317236	0.934286	LowInAD	80	69	protein_coding
ENSG00000239388	chr3	ASB14	57302375	57326710	3232	Simple	TCX	AD_vs_Control	0.0511509	0.115215	0.0585283	0.121228	HighInAD	80	69	protein_coding
ENSG00000168374	chr3	ARF4	57557090	57583947	2595	Simple	TCX	AD_vs_Control	0.005457	0.123533	0.0437059	0.0278765	HighInAD	80	69	protein_coding
ENSG00000168291	chr3	PDHB	58413357	58419584	4717	Simple	TCX	AD_vs_Control	0.00403425	-0.150774	0.0514939	0.022525	LowInAD	80	69	protein_coding
ENSG00000163635	chr3	ATXN7	63850233	63989138	9172	Simple	TCX	AD_vs_Control	0.00244357	0.127404	0.0412159	0.0155521	HighInAD	80	69	protein_coding
ENSG00000163636	chr3	PSMD6	63996225	64009658	9095	Simple	TCX	AD_vs_Control	0.345148	-0.0337372	0.035606	0.477047	LowInAD	80	69	protein_coding
ENSG00000144746	chr3	ARL6IP5	69134095	69155217	2522	Simple	TCX	AD_vs_Control	0.664853	0.0257465	0.0592933	0.761054	HighInAD	80	69	protein_coding
ENSG00000114480	chr3	GBE1	81538850	81811312	5171	Simple	TCX	AD_vs_Control	0.0725128	0.142882	0.0789092	0.15442	HighInAD	80	69	protein_coding
ENSG00000178694	chr3	NSUN3	93781760	93847389	5635	Simple	TCX	AD_vs_Control	0.173059	-0.07324	0.0534589	0.287541	LowInAD	80	69	protein_coding
ENSG00000269028	chr3	MTRNR2L12	96335981	96337000	1020	Simple	TCX	AD_vs_Control	0.348196	-0.0327078	0.0347392	0.480044	LowInAD	80	69	protein_coding
ENSG00000114354	chr3	TFG	100428205	100467810	4923	Simple	TCX	AD_vs_Control	0.429723	0.0255819	0.032294	0.559537	HighInAD	80	69	protein_coding
ENSG00000081154	chr3	PCNP	101292939	101313281	3102	Simple	TCX	AD_vs_Control	0.00766226	0.0915348	0.0337874	0.0353139	HighInAD	80	69	protein_coding
ENSG00000163607	chr3	GTPBP8	112709765	112733907	3752	Simple	TCX	AD_vs_Control	0.132091	-0.0783286	0.0516848	0.236941	LowInAD	80	69	protein_coding
ENSG00000138495	chr3	COX17	119373360	119396301	2172	Simple	TCX	AD_vs_Control	0.0839657	-0.0947927	0.0544291	0.171101	LowInAD	80	69	protein_coding
ENSG00000065518	chr3	NDUFB4	120315156	120321347	1889	Simple	TCX	AD_vs_Control	0.741083	0.0117711	0.0355484	0.820656	HighInAD	80	69	protein_coding
ENSG00000153767	chr3	GTF2E1	120461484	120501916	3370	Simple	TCX	AD_vs_Control	0.190736	-0.0628286	0.0477668	0.309396	LowInAD	80	69	protein_coding
ENSG00000160124	chr3	CCDC58	122078438	122102078	1746	Simple	TCX	AD_vs_Control	0.000703459	-0.229296	0.0660414	0.00607977	LowInAD	80	69	protein_coding
ENSG00000196981	chr3	WDR5B	122130715	122134882	4168	Simple	TCX	AD_vs_Control	1.44456e-08	-0.495836	0.0819172	2.70017e-06	LowInAD	80	69	protein_coding
ENSG00000114030	chr3	KPNA1	122140796	122233792	8451	Simple	TCX	AD_vs_Control	0.0544776	0.069485	0.0358043	0.126464	HighInAD	80	69	protein_coding
ENSG00000240682	chr3	ISY1	128846258	128880136	4102	Simple	TCX	AD_vs_Control	0.251846	-0.0499771	0.0434192	0.378776	LowInAD	80	69	protein_coding
ENSG00000184897	chr3	H1FX	129033615	129035120	1506	Simple	TCX	AD_vs_Control	0.801354	0.0143713	0.0570031	0.864706	HighInAD	80	69	protein_coding
ENSG00000196455	chr3	PIK3R4	130397779	130465673	5376	Simple	TCX	AD_vs_Control	0.0554956	0.127823	0.0661455	0.12807	HighInAD	80	69	protein_coding
ENSG00000017260	chr3	ATP2C1	130569439	130735556	8533	Simple	TCX	AD_vs_Control	0.187523	0.0455615	0.0343868	0.305288	HighInAD	80	69	protein_coding
ENSG00000163781	chr3	TOPBP1	133317019	133380737	6515	Simple	TCX	AD_vs_Control	0.219365	0.0672145	0.0544591	0.342693	HighInAD	80	69	protein_coding
ENSG00000175110	chr3	MRPS22	138724648	139076065	5382	Simple	TCX	AD_vs_Control	0.527591	-0.0263135	0.041543	0.646982	LowInAD	80	69	protein_coding
ENSG00000163864	chr3	NMNAT3	139279022	139396859	3451	Simple	TCX	AD_vs_Control	0.256562	-0.0671651	0.058937	0.383929	LowInAD	80	69	protein_coding
ENSG00000114125	chr3	RNF7	141457046	141466402	3147	Simple	TCX	AD_vs_Control	0.0112031	-0.101554	0.0394641	0.0455822	LowInAD	80	69	protein_coding
ENSG00000069849	chr3	ATP1B3	141594966	141645356	2584	Simple	TCX	AD_vs_Control	0.0109877	0.228512	0.088557	0.0450458	HighInAD	80	69	protein_coding
ENSG00000175040	chr3	CHST2	142838173	142841800	3526	Simple	TCX	AD_vs_Control	0.974343	0.00315158	0.0978021	0.983293	HighInAD	80	69	protein_coding
ENSG00000071794	chr3	HLTF	148747914	148804341	6024	Simple	TCX	AD_vs_Control	0.505674	0.0557541	0.0835323	0.628465	HighInAD	80	69	protein_coding
ENSG00000268175	chr3	AC117395.1	149689066	149690535	1470	Simple	TCX	AD_vs_Control	0.88835	-0.0156689	0.111388	0.926195	LowInAD	80	69	protein_coding
ENSG00000144895	chr3	EIF2A	150264465	150302029	4131	Simple	TCX	AD_vs_Control	0.0254761	0.103593	0.0458308	0.0767077	HighInAD	80	69	protein_coding
ENSG00000198843	chr3	SELT	150320662	150348222	4105	Simple	TCX	AD_vs_Control	0.562938	0.0201313	0.0347103	0.677589	HighInAD	80	69	protein_coding
ENSG00000174953	chr3	DHX36	153990335	154042286	10576	Simple	TCX	AD_vs_Control	0.0324168	-0.150815	0.069738	0.0896982	LowInAD	80	69	protein_coding
ENSG00000168827	chr3	GFM1	158362067	158410364	9032	Simple	TCX	AD_vs_Control	0.516619	0.0388121	0.0596782	0.637386	HighInAD	80	69	protein_coding
ENSG00000079257	chr3	LXN	158363611	158390482	1504	Simple	TCX	AD_vs_Control	0.144261	0.161802	0.110142	0.251932	HighInAD	80	69	protein_coding
ENSG00000168811	chr3	IL12A	159706537	159713806	2040	Simple	TCX	AD_vs_Control	0.371968	0.105446	0.117697	0.50353	HighInAD	80	69	protein_coding
ENSG00000186432	chr3	KPNA4	160212783	160283376	9413	Simple	TCX	AD_vs_Control	0.259614	-0.0468447	0.0413718	0.387149	LowInAD	80	69	protein_coding
ENSG00000085274	chr3	MYNN	169490619	169507504	5730	Simple	TCX	AD_vs_Control	0.626168	0.0175645	0.0359708	0.729942	HighInAD	80	69	protein_coding
ENSG00000136603	chr3	SKIL	170075466	170114623	7782	Simple	TCX	AD_vs_Control	0.0496478	-0.110891	0.0559599	0.118721	LowInAD	80	69	protein_coding
ENSG00000169760	chr3	NLGN1	173114074	174004434	10147	Simple	TCX	AD_vs_Control	0.150064	-0.127178	0.0878344	0.259278	LowInAD	80	69	protein_coding
ENSG00000177565	chr3	TBL1XR1	176737143	176915261	10614	Simple	TCX	AD_vs_Control	2.57087e-07	-0.203702	0.0374401	1.75925e-05	LowInAD	80	69	protein_coding
ENSG00000172667	chr3	ZMAT3	178735011	178790067	9646	Simple	TCX	AD_vs_Control	0.253377	0.0995689	0.0867847	0.380472	HighInAD	80	69	protein_coding
ENSG00000114450	chr3	GNB4	179116990	179169378	3922	Simple	TCX	AD_vs_Control	2.94392e-06	0.75844	0.155101	9.92457e-05	HighInAD	80	69	protein_coding
ENSG00000136522	chr3	MRPL47	179306073	179322442	1370	Simple	TCX	AD_vs_Control	0.166129	-0.0522208	0.0374981	0.279088	LowInAD	80	69	protein_coding
ENSG00000145075	chr3	CCDC39	180320646	180588793	7695	Simple	TCX	AD_vs_Control	0.105162	0.112036	0.0686581	0.201248	HighInAD	80	69	protein_coding
ENSG00000053524	chr3	MCF2L2	182895831	183146566	20568	Simple	TCX	AD_vs_Control	0.0225107	0.355533	0.153951	0.0708906	HighInAD	80	69	protein_coding
ENSG00000163872	chr3	YEATS2	183415606	183530413	10212	Simple	TCX	AD_vs_Control	0.142329	-0.0724422	0.0490737	0.249562	LowInAD	80	69	protein_coding
ENSG00000214160	chr3	ALG3	183960089	183967336	3464	Simple	TCX	AD_vs_Control	0.949083	-0.00269582	0.0421332	0.966218	LowInAD	80	69	protein_coding
ENSG00000175166	chr3	PSMD2	184016497	184026842	5453	Simple	TCX	AD_vs_Control	0.000208267	0.183437	0.0480506	0.00243512	HighInAD	80	69	protein_coding
ENSG00000182580	chr3	EPHB3	184279572	184300197	4532	Simple	TCX	AD_vs_Control	0.475365	-0.0844698	0.117996	0.601366	LowInAD	80	69	protein_coding
ENSG00000156931	chr3	VPS8	184529931	184770402	10366	Simple	TCX	AD_vs_Control	0.274574	-0.0465665	0.0424391	0.403076	LowInAD	80	69	protein_coding
ENSG00000163900	chr3	TMEM41A	185194284	185216845	8668	Simple	TCX	AD_vs_Control	0.00163501	-0.177252	0.0550893	0.0114962	LowInAD	80	69	protein_coding
ENSG00000244405	chr3	ETV5	185764097	185828107	5802	Simple	TCX	AD_vs_Control	0.0609501	-0.26696	0.14122	0.136744	LowInAD	80	69	protein_coding
ENSG00000196083	chr3	IL1RAP	190231840	190375843	9596	Simple	TCX	AD_vs_Control	0.339714	0.141128	0.147272	0.471314	HighInAD	80	69	protein_coding
ENSG00000133657	chr3	ATP13A3	194123401	194219093	10099	Simple	TCX	AD_vs_Control	0.922981	-0.00533412	0.0550655	0.949154	LowInAD	80	69	protein_coding
ENSG00000041802	chr3	LSG1	194361517	194393206	4818	Simple	TCX	AD_vs_Control	0.0229896	0.148631	0.0645912	0.0718129	HighInAD	80	69	protein_coding
ENSG00000185112	chr3	FAM43A	194406622	194409762	3141	Simple	TCX	AD_vs_Control	0.118236	0.211014	0.134172	0.21868	HighInAD	80	69	protein_coding
ENSG00000061938	chr3	TNK2	195590235	195638816	11297	Simple	TCX	AD_vs_Control	0.987083	0.00107931	0.0665377	0.991372	HighInAD	80	69	protein_coding
ENSG00000163961	chr3	RNF168	196195654	196230639	5347	Simple	TCX	AD_vs_Control	0.292272	0.0641968	0.0607077	0.422192	HighInAD	80	69	protein_coding
ENSG00000145016	chr3	KIAA0226	197398264	197476598	8613	Simple	TCX	AD_vs_Control	0.360231	0.0397335	0.0432736	0.492178	HighInAD	80	69	protein_coding
ENSG00000182903	chr4	ZNF721	419604	492945	6390	Simple	TCX	AD_vs_Control	0.0177115	-0.118257	0.0492241	0.0608127	LowInAD	80	69	protein_coding
ENSG00000185619	chr4	PCGF3	699537	764428	7425	Simple	TCX	AD_vs_Control	0.000181935	-0.183206	0.047529	0.00219544	LowInAD	80	69	protein_coding
ENSG00000178222	chr4	RNF212	1050038	1107350	5000	Simple	TCX	AD_vs_Control	0.000109585	-0.576006	0.144313	0.00149464	LowInAD	80	69	protein_coding
ENSG00000109685	chr4	WHSC1	1873151	1983934	19776	Simple	TCX	AD_vs_Control	4.31371e-07	-0.207995	0.0390481	2.52562e-05	LowInAD	80	69	protein_coding
ENSG00000243449	chr4	C4orf48	2043689	2045697	571	Simple	TCX	AD_vs_Control	0.00184055	-0.288621	0.0907421	0.0125964	LowInAD	80	69	protein_coding
ENSG00000185818	chr4	NAT8L	2061239	2070816	5871	Simple	TCX	AD_vs_Control	0.42835	0.0619769	0.0780052	0.558258	HighInAD	80	69	protein_coding
ENSG00000249428	chr4	RP11-503N18.3	2451700	2464668	1398	Simple	TCX	AD_vs_Control	0.658464	-0.0617516	0.139375	0.755744	LowInAD	80	69	protein_coding
ENSG00000063978	chr4	RNF4	2463947	2627047	7276	Simple	TCX	AD_vs_Control	0.287655	0.0414504	0.0388226	0.417504	HighInAD	80	69	protein_coding
ENSG00000159788	chr4	RGS12	3294755	3441640	13591	Simple	TCX	AD_vs_Control	0.000691359	-0.239805	0.0689671	0.0059974	LowInAD	80	69	protein_coding
ENSG00000175920	chr4	DOK7	3465033	3503200	4036	Simple	TCX	AD_vs_Control	0.000601326	0.567397	0.16129	0.0054129	HighInAD	80	69	protein_coding
ENSG00000268781	chr4	AL590235.1	3511523	3511678	156	Simple	TCX	AD_vs_Control	0.495715	-0.100549	0.147177	0.61968	LowInAD	80	69	protein_coding
ENSG00000184160	chr4	ADRA2C	3768075	3770251	2177	Simple	TCX	AD_vs_Control	0.29472	0.132909	0.126327	0.424746	HighInAD	80	69	protein_coding
ENSG00000152953	chr4	STK32B	5053169	5502725	5324	Simple	TCX	AD_vs_Control	0.992273	0.00120827	0.12453	0.994935	HighInAD	80	69	protein_coding
ENSG00000013288	chr4	MAN2B2	6576902	6625089	8898	Simple	TCX	AD_vs_Control	0.562345	-0.0279243	0.0480737	0.677021	LowInAD	80	69	protein_coding
ENSG00000179010	chr4	MRFAP1	6641818	6644472	2655	Simple	TCX	AD_vs_Control	0.0497934	0.0862727	0.0435646	0.118954	HighInAD	80	69	protein_coding
ENSG00000186222	chr4	BLOC1S4	6717842	6719387	1546	Simple	TCX	AD_vs_Control	0.0246501	-0.164822	0.0724975	0.0750658	LowInAD	80	69	protein_coding
ENSG00000087008	chr4	ACOX3	8368009	8442450	3846	Simple	TCX	AD_vs_Control	0.201858	0.062982	0.0490969	0.322221	HighInAD	80	69	protein_coding
ENSG00000109680	chr4	TBC1D19	26578059	26756973	3434	Simple	TCX	AD_vs_Control	0.314356	0.0744192	0.0736778	0.445679	HighInAD	80	69	protein_coding
ENSG00000109689	chr4	STIM2	26859300	27027003	6909	Simple	TCX	AD_vs_Control	0.381968	0.0464516	0.0529498	0.513241	HighInAD	80	69	protein_coding
ENSG00000250254	chr4	PTTG2	37962056	37962746	691	Simple	TCX	AD_vs_Control	0.0394683	-0.360607	0.173336	0.101974	LowInAD	80	69	protein_coding
ENSG00000157796	chr4	WDR19	39184024	39287430	8873	Simple	TCX	AD_vs_Control	0.500087	0.0469011	0.0693537	0.623633	HighInAD	80	69	protein_coding
ENSG00000177752	chr4	YIPF7	44624086	44680573	1809	Simple	TCX	AD_vs_Control	0.724596	0.0280754	0.0795132	0.807761	HighInAD	80	69	protein_coding
ENSG00000163288	chr4	GABRB1	46995740	47428461	3140	Simple	TCX	AD_vs_Control	0.00136427	0.658195	0.201077	0.010052	HighInAD	80	69	protein_coding
ENSG00000169019	chr4	COMMD8	47452885	47465736	1694	Simple	TCX	AD_vs_Control	0.293539	-0.0703024	0.066657	0.423473	LowInAD	80	69	protein_coding
ENSG00000170448	chr4	NFXL1	47849257	47916653	4446	Simple	TCX	AD_vs_Control	0.0180256	0.111791	0.0466636	0.0615461	HighInAD	80	69	protein_coding
ENSG00000109189	chr4	USP46	53457138	53525502	8917	Simple	TCX	AD_vs_Control	0.507481	-0.0465408	0.0700263	0.630005	LowInAD	80	69	protein_coding
ENSG00000109220	chr4	CHIC2	54875956	54930857	1318	Simple	TCX	AD_vs_Control	0.0816929	0.123835	0.0705754	0.167984	HighInAD	80	69	protein_coding
ENSG00000128059	chr4	PPAT	57259528	57301781	5439	Simple	TCX	AD_vs_Control	0.218851	0.0656268	0.0531131	0.342062	HighInAD	80	69	protein_coding
ENSG00000174780	chr4	SRP72	57333081	57369839	4685	Simple	TCX	AD_vs_Control	0.289968	0.0438021	0.0412234	0.419767	HighInAD	80	69	protein_coding
ENSG00000084092	chr4	NOA1	57829536	57844989	3415	Simple	TCX	AD_vs_Control	0.134282	0.0778137	0.0516383	0.239682	HighInAD	80	69	protein_coding
ENSG00000047315	chr4	POLR2B	57843888	57897334	5901	Simple	TCX	AD_vs_Control	0.00658783	0.0931501	0.033728	0.0318169	HighInAD	80	69	protein_coding
ENSG00000132467	chr4	UTP3	71554196	71556267	2072	Simple	TCX	AD_vs_Control	0.136299	0.0693965	0.0462931	0.242082	HighInAD	80	69	protein_coding
ENSG00000163626	chr4	COX18	73921797	73935472	3258	Simple	TCX	AD_vs_Control	0.000541768	-0.176231	0.0496686	0.00500208	LowInAD	80	69	protein_coding
ENSG00000132466	chr4	ANKRD17	73939093	74124515	12041	Simple	TCX	AD_vs_Control	3.26113e-06	0.157562	0.0323798	0.000106948	HighInAD	80	69	protein_coding
ENSG00000138768	chr4	USO1	76649777	76735382	4542	Simple	TCX	AD_vs_Control	1.17522e-06	0.236175	0.0462947	5.03169e-05	HighInAD	80	69	protein_coding
ENSG00000272414	chr4	FAM47E-STBD1	77172874	77232282	3242	Simple	TCX	AD_vs_Control	0.00319029	-0.212781	0.0708053	0.0189779	LowInAD	80	69	protein_coding
ENSG00000118804	chr4	FAM47E-STBD1	77172886	77232752	4003	Simple	TCX	AD_vs_Control	0.0013703	-0.247187	0.0755461	0.0100804	LowInAD	80	69	protein_coding
ENSG00000138771	chr4	SHROOM3	77356253	77704406	13159	Simple	TCX	AD_vs_Control	0.554215	-0.0675782	0.113959	0.669883	LowInAD	80	69	protein_coding
ENSG00000118816	chr4	CCNI	77968311	77997158	3741	Simple	TCX	AD_vs_Control	0.22786	0.07774	0.0641603	0.35206	HighInAD	80	69	protein_coding
ENSG00000138668	chr4	HNRNPD	83273651	83295656	6981	Simple	TCX	AD_vs_Control	0.00278253	-0.113968	0.037373	0.0171187	LowInAD	80	69	protein_coding
ENSG00000249242	chr4	TMEM150C	83404323	83483510	3671	Simple	TCX	AD_vs_Control	0.459962	-0.0674687	0.091035	0.587283	LowInAD	80	69	protein_coding
ENSG00000138674	chr4	SEC31A	83739814	83822319	9145	Simple	TCX	AD_vs_Control	0.416844	0.0297673	0.0365455	0.547271	HighInAD	80	69	protein_coding
ENSG00000170509	chr4	HSD17B13	88224941	88244058	2397	Simple	TCX	AD_vs_Control	0.4249	-0.122147	0.15259	0.5551	LowInAD	80	69	protein_coding
ENSG00000198189	chr4	HSD17B11	88257762	88312538	2435	Simple	TCX	AD_vs_Control	0.0235102	0.155559	0.0678629	0.0728709	HighInAD	80	69	protein_coding
ENSG00000170502	chr4	NUDT9	88343734	88380606	3184	Simple	TCX	AD_vs_Control	0.043944	0.135976	0.0668328	0.109491	HighInAD	80	69	protein_coding
ENSG00000152583	chr4	SPARCL1	88394487	88452213	3477	Simple	TCX	AD_vs_Control	3.33786e-05	0.521459	0.121263	0.000608244	HighInAD	80	69	protein_coding
ENSG00000180346	chr4	TIGD2	90033968	90036050	2083	Simple	TCX	AD_vs_Control	0.809918	-0.025232	0.104686	0.870642	LowInAD	80	69	protein_coding
ENSG00000185477	chr4	GPRIN3	90157537	90229161	15205	Simple	TCX	AD_vs_Control	0.082147	-0.215986	0.123278	0.168642	LowInAD	80	69	protein_coding
ENSG00000152208	chr4	GRID2	93225550	94695707	6722	Simple	TCX	AD_vs_Control	0.0153629	-0.299327	0.121856	0.055624	LowInAD	80	69	protein_coding
ENSG00000164037	chr4	SLC9B1	103806205	103940896	2977	Simple	TCX	AD_vs_Control	0.905487	0.00769125	0.0646504	0.937708	HighInAD	80	69	protein_coding
ENSG00000164038	chr4	SLC9B2	103941025	104006986	5469	Simple	TCX	AD_vs_Control	0.0272583	0.233656	0.104628	0.0800939	HighInAD	80	69	protein_coding
ENSG00000138777	chr4	PPA2	106290234	106395238	4654	Simple	TCX	AD_vs_Control	0.00524352	-0.150944	0.0531489	0.0271092	LowInAD	80	69	protein_coding
ENSG00000236699	chr4	ARHGEF38	106473777	106629250	7579	Simple	TCX	AD_vs_Control	0.712178	-0.0262148	0.0708996	0.798312	LowInAD	80	69	protein_coding
ENSG00000109534	chr4	GAR1	110736666	110745893	2043	Simple	TCX	AD_vs_Control	0.368938	0.0523123	0.0580202	0.500648	HighInAD	80	69	protein_coding
ENSG00000180245	chr4	RRH	110749150	110765760	1455	Simple	TCX	AD_vs_Control	0.612607	0.0785509	0.154752	0.719086	HighInAD	80	69	protein_coding
ENSG00000145365	chr4	TIFA	113195698	113207059	4250	Simple	TCX	AD_vs_Control	0.016496	0.332389	0.136813	0.0581043	HighInAD	80	69	protein_coding
ENSG00000180801	chr4	ARSJ	114821440	114900883	5024	Simple	TCX	AD_vs_Control	0.00739562	0.350176	0.128668	0.0344686	HighInAD	80	69	protein_coding
ENSG00000138741	chr4	TRPC3	122800182	122872909	4358	Simple	TCX	AD_vs_Control	0.731625	-0.0476304	0.138578	0.813254	LowInAD	80	69	protein_coding
ENSG00000164040	chr4	PGRMC2	129190397	129209984	4621	Simple	TCX	AD_vs_Control	0.397743	0.0275309	0.0324473	0.528874	HighInAD	80	69	protein_coding
ENSG00000151466	chr4	SCLT1	129786076	130014764	8294	Simple	TCX	AD_vs_Control	1.25784e-05	-0.334391	0.0736028	0.000291561	LowInAD	80	69	protein_coding
ENSG00000138650	chr4	PCDH10	134070470	134129356	8549	Simple	TCX	AD_vs_Control	0.394147	0.057419	0.0671583	0.525398	HighInAD	80	69	protein_coding
ENSG00000137463	chr4	MGARP	140187317	140201492	1339	Simple	TCX	AD_vs_Control	0.310601	0.11439	0.112372	0.441678	HighInAD	80	69	protein_coding
ENSG00000164134	chr4	NAA15	140222609	140341187	9712	Simple	TCX	AD_vs_Control	0.0597985	0.079708	0.0419738	0.135027	HighInAD	80	69	protein_coding
ENSG00000164162	chr4	ANAPC10	145888264	146019693	3068	Simple	TCX	AD_vs_Control	0.0354857	-0.0956725	0.0450203	0.0950448	LowInAD	80	69	protein_coding
ENSG00000164163	chr4	ABCE1	146019084	146050331	6265	Simple	TCX	AD_vs_Control	0.614462	-0.0302848	0.0599768	0.720669	LowInAD	80	69	protein_coding
ENSG00000151611	chr4	MMAA	146539415	146581187	7677	Simple	TCX	AD_vs_Control	0.00698422	-0.155975	0.0568935	0.0331235	LowInAD	80	69	protein_coding
ENSG00000164168	chr4	TMEM184C	148538534	148593195	4712	Simple	TCX	AD_vs_Control	0.00205819	0.157087	0.0499389	0.0136743	HighInAD	80	69	protein_coding
ENSG00000137460	chr4	FHDC1	153857504	153900848	6593	Simple	TCX	AD_vs_Control	0.139599	0.214693	0.144433	0.246211	HighInAD	80	69	protein_coding
ENSG00000164116	chr4	GUCY1A3	156587863	156653501	5766	Simple	TCX	AD_vs_Control	0.764529	-0.044296	0.147569	0.838006	LowInAD	80	69	protein_coding
ENSG00000171503	chr4	ETFDH	159593277	159630775	4493	Simple	TCX	AD_vs_Control	0.449215	0.049663	0.0654288	0.577665	HighInAD	80	69	protein_coding
ENSG00000170088	chr4	TMEM192	165995574	166129701	6427	Simple	TCX	AD_vs_Control	0.0187609	-0.10857	0.0456112	0.0631202	LowInAD	80	69	protein_coding
ENSG00000052802	chr4	MSMO1	166248775	166264312	2892	Simple	TCX	AD_vs_Control	0.0346048	0.188118	0.0880882	0.0935981	HighInAD	80	69	protein_coding
ENSG00000154447	chr4	SH3RF1	170015407	170192256	5624	Simple	TCX	AD_vs_Control	0.19909	-0.0953278	0.0738531	0.319055	LowInAD	80	69	protein_coding
ENSG00000168556	chr4	ING2	184426147	184432249	1426	Simple	TCX	AD_vs_Control	0.390934	0.0631902	0.073407	0.52229	HighInAD	80	69	protein_coding
ENSG00000249679	chr4	RP11-279O9.4	186392670	186393417	394	Simple	TCX	AD_vs_Control	2.90499e-05	-0.648027	0.149475	0.000549079	LowInAD	80	69	protein_coding
ENSG00000269302	chr4	AC110771.1	187111913	187112626	714	Simple	TCX	AD_vs_Control	0.000495757	-0.408469	0.114297	0.00467807	LowInAD	80	69	protein_coding
ENSG00000164366	chr5	CCDC127	196986	218330	9701	Simple	TCX	AD_vs_Control	0.257641	-0.0621868	0.0546931	0.385058	LowInAD	80	69	protein_coding
ENSG00000073578	chr5	SDHA	218356	256815	8383	Simple	TCX	AD_vs_Control	0.0355285	-0.134884	0.063487	0.0951192	LowInAD	80	69	protein_coding
ENSG00000188242	chr5	CTD-2228K2.5	466239	473213	2766	Simple	TCX	AD_vs_Control	0.0223977	-0.108099	0.0467681	0.070706	LowInAD	80	69	protein_coding
ENSG00000066230	chr5	SLC9A3	473425	524447	2783	Simple	TCX	AD_vs_Control	0.895233	0.0203359	0.154124	0.93074	HighInAD	80	69	protein_coding
ENSG00000112877	chr5	CEP72	612387	667283	3658	Simple	TCX	AD_vs_Control	0.0100999	0.318642	0.122043	0.0425992	HighInAD	80	69	protein_coding
ENSG00000171368	chr5	TPPP	660883	693510	5116	Simple	TCX	AD_vs_Control	0.034528	0.240539	0.112586	0.0934856	HighInAD	80	69	protein_coding
ENSG00000153395	chr5	LPCAT1	1456595	1524092	6494	Simple	TCX	AD_vs_Control	0.970386	0.00295813	0.079527	0.980899	HighInAD	80	69	protein_coding
ENSG00000171421	chr5	MRPL36	1798500	1801480	1394	Simple	TCX	AD_vs_Control	0.0321002	-0.100997	0.0466145	0.089135	LowInAD	80	69	protein_coding
ENSG00000145494	chr5	NDUFS6	1801514	1816719	1451	Simple	TCX	AD_vs_Control	0.000141266	-0.159914	0.0407604	0.0018078	LowInAD	80	69	protein_coding
ENSG00000215217	chr5	C5orf49	7830491	7851603	2385	Simple	TCX	AD_vs_Control	0.797465	-0.0258542	0.100537	0.862013	LowInAD	80	69	protein_coding
ENSG00000112902	chr5	SEMA5A	9035138	9546187	12097	Simple	TCX	AD_vs_Control	0.20731	0.167694	0.132318	0.328581	HighInAD	80	69	protein_coding
ENSG00000150756	chr5	FAM173B	10226442	10250009	2462	Simple	TCX	AD_vs_Control	0.0449313	0.185736	0.0917215	0.111059	HighInAD	80	69	protein_coding
ENSG00000150753	chr5	CCT5	10250033	10266524	5839	Simple	TCX	AD_vs_Control	0.330618	0.0593415	0.0607662	0.462031	HighInAD	80	69	protein_coding
ENSG00000145495	chr5	MARCH6	10353815	10440500	11336	Simple	TCX	AD_vs_Control	0.52522	0.0216813	0.0340338	0.645041	HighInAD	80	69	protein_coding
ENSG00000154122	chr5	ANKH	14704910	14871887	10868	Simple	TCX	AD_vs_Control	0.722079	-0.0162105	0.0454765	0.806085	LowInAD	80	69	protein_coding
ENSG00000133401	chr5	PDZD2	31639517	32111037	15642	Simple	TCX	AD_vs_Control	0.180878	0.132079	0.0981755	0.296873	HighInAD	80	69	protein_coding
ENSG00000150712	chr5	MTMR12	32227100	32313115	5545	Simple	TCX	AD_vs_Control	0.660022	-0.0210845	0.0478212	0.757111	LowInAD	80	69	protein_coding
ENSG00000152611	chr5	CAPSL	35904397	35938881	1135	Simple	TCX	AD_vs_Control	0.8544	0.0459761	0.25004	0.902899	HighInAD	80	69	protein_coding
ENSG00000113638	chr5	TTC33	40714577	40756077	2612	Simple	TCX	AD_vs_Control	0.828141	-0.0194558	0.0894407	0.88375	LowInAD	80	69	protein_coding
ENSG00000172262	chr5	ZNF131	43065278	43192123	8516	Simple	TCX	AD_vs_Control	0.000106107	-0.138133	0.0345335	0.00146165	LowInAD	80	69	protein_coding
ENSG00000172239	chr5	PAIP1	43526369	43557860	3391	Simple	TCX	AD_vs_Control	0.19338	0.0386277	0.029544	0.312376	HighInAD	80	69	protein_coding
ENSG00000164258	chr5	NDUFS4	52856463	52979168	1174	Simple	TCX	AD_vs_Control	0.926207	-0.00516366	0.0556435	0.951243	LowInAD	80	69	protein_coding
ENSG00000177058	chr5	SLC38A9	54921673	55069022	8823	Simple	TCX	AD_vs_Control	6.80278e-05	-0.219253	0.0532538	0.00104178	LowInAD	80	69	protein_coding
ENSG00000086200	chr5	IPO11	61699799	61924409	7540	Simple	TCX	AD_vs_Control	0.00136337	0.197412	0.0603051	0.010048	HighInAD	80	69	protein_coding
ENSG00000153006	chr5	SREK1IP1	64013971	64064512	7537	Simple	TCX	AD_vs_Control	0.0119985	-0.142172	0.0557917	0.0476264	LowInAD	80	69	protein_coding
ENSG00000153044	chr5	CENPH	68485375	68506184	2244	Simple	TCX	AD_vs_Control	0.000108797	-0.477825	0.119657	0.00148787	LowInAD	80	69	protein_coding
ENSG00000205571	chr5	SMN2	69345350	69374349	3088	Simple	TCX	AD_vs_Control	0.00397467	-0.451378	0.1539	0.0222584	LowInAD	80	69	protein_coding
ENSG00000172062	chr5	SMN1	70220768	70249769	3186	Simple	TCX	AD_vs_Control	0.000421015	-0.374675	0.103485	0.0041573	LowInAD	80	69	protein_coding
ENSG00000049883	chr5	PTCD2	71616194	71656052	3637	Simple	TCX	AD_vs_Control	0.107817	-0.105181	0.0649532	0.204796	LowInAD	80	69	protein_coding
ENSG00000164346	chr5	NSA2	74062817	74072737	1760	Simple	TCX	AD_vs_Control	0.593464	0.0320708	0.059928	0.703702	HighInAD	80	69	protein_coding
ENSG00000164252	chr5	AGGF1	76325076	76361059	5051	Simple	TCX	AD_vs_Control	0.850315	0.00815644	0.043134	0.900116	HighInAD	80	69	protein_coding
ENSG00000171530	chr5	TBCA	76986991	77164604	3058	Simple	TCX	AD_vs_Control	1.26234e-05	-0.190138	0.0418594	0.000292247	LowInAD	80	69	protein_coding
ENSG00000113273	chr5	ARSB	78073032	78281910	7189	Simple	TCX	AD_vs_Control	0.884432	0.0108458	0.0744694	0.92345	HighInAD	80	69	protein_coding
ENSG00000152409	chr5	JMY	78532012	78623038	9042	Simple	TCX	AD_vs_Control	0.123032	0.070772	0.0455906	0.225002	HighInAD	80	69	protein_coding
ENSG00000177034	chr5	MTX3	79275584	79287082	4883	Simple	TCX	AD_vs_Control	0.00186151	0.38422	0.120933	0.0126946	HighInAD	80	69	protein_coding
ENSG00000152380	chr5	FAM151B	79783788	79838382	3109	Simple	TCX	AD_vs_Control	0.128051	-0.123958	0.0809295	0.231701	LowInAD	80	69	protein_coding
ENSG00000271043	chr5	MTRNR2L2	79945819	79946855	1037	Simple	TCX	AD_vs_Control	0.243404	-0.0977695	0.0834294	0.369179	LowInAD	80	69	protein_coding
ENSG00000113318	chr5	MSH3	79950467	80172279	4709	Simple	TCX	AD_vs_Control	0.0794615	-0.111199	0.0629028	0.164707	LowInAD	80	69	protein_coding
ENSG00000131732	chr5	ZCCHC9	80597409	80609116	5127	Simple	TCX	AD_vs_Control	0.312623	-0.0447383	0.0441337	0.443796	LowInAD	80	69	protein_coding
ENSG00000164180	chr5	TMEM161B	87485450	87565293	9598	Simple	TCX	AD_vs_Control	0.897528	0.00716762	0.0555465	0.9325	HighInAD	80	69	protein_coding
ENSG00000113441	chr5	LNPEP	96271098	96373219	15266	Simple	TCX	AD_vs_Control	0.187248	-0.0458398	0.0345751	0.304956	LowInAD	80	69	protein_coding
ENSG00000251606	chr5	CTD-2215E18.1	96424779	96519354	952	Simple	TCX	AD_vs_Control	0.00174007	0.436936	0.13662	0.0120614	HighInAD	80	69	protein_coding
ENSG00000058729	chr5	RIOK2	96496571	96518964	5502	Simple	TCX	AD_vs_Control	0.0081861	-0.123339	0.0459216	0.0369779	LowInAD	80	69	protein_coding
ENSG00000272869	chr5	CTC-487M23.8	112196885	112228776	2174	Simple	TCX	AD_vs_Control	0.745109	0.0176992	0.0543267	0.823477	HighInAD	80	69	protein_coding
ENSG00000145780	chr5	FEM1C	114856608	114880591	5813	Simple	TCX	AD_vs_Control	0.000393171	0.335188	0.0920833	0.00394531	HighInAD	80	69	protein_coding
ENSG00000172869	chr5	DMXL1	118373467	118584833	13579	Simple	TCX	AD_vs_Control	0.231806	0.0721594	0.0600639	0.356354	HighInAD	80	69	protein_coding
ENSG00000151304	chr5	SRFBP1	121297656	121411265	3111	Simple	TCX	AD_vs_Control	0.170747	0.100003	0.0725979	0.284827	HighInAD	80	69	protein_coding
ENSG00000064652	chr5	SNX24	122179134	122365049	3550	Simple	TCX	AD_vs_Control	0.0403146	-0.115554	0.0557853	0.103416	LowInAD	80	69	protein_coding
ENSG00000164902	chr5	PHAX	125935960	125962944	4319	Simple	TCX	AD_vs_Control	0.107743	-0.0628881	0.0388274	0.204727	LowInAD	80	69	protein_coding
ENSG00000113368	chr5	LMNB1	126112315	126172712	3635	Simple	TCX	AD_vs_Control	0.537027	-0.0623675	0.10076	0.655007	LowInAD	80	69	protein_coding
ENSG00000066583	chr5	ISOC1	128430444	128449721	1940	Simple	TCX	AD_vs_Control	0.228772	0.0946055	0.0782338	0.353005	HighInAD	80	69	protein_coding
ENSG00000273217	chr5	CTC-432M15.3	130761584	131132676	6393	Simple	TCX	AD_vs_Control	0.000227418	0.417413	0.110038	0.00259956	HighInAD	80	69	protein_coding
ENSG00000072682	chr5	P4HA2	131527531	131631008	8502	Simple	TCX	AD_vs_Control	0.117214	0.17189	0.108989	0.217281	HighInAD	80	69	protein_coding
ENSG00000113522	chr5	RAD50	131891711	131980313	8091	Simple	TCX	AD_vs_Control	0.0206362	0.132585	0.0565773	0.0670406	HighInAD	80	69	protein_coding
ENSG00000155329	chr5	ZCCHC10	132332677	132362296	2550	Simple	TCX	AD_vs_Control	0.259786	-0.0523294	0.0462324	0.387308	LowInAD	80	69	protein_coding
ENSG00000170606	chr5	HSPA4	132387654	132442141	5126	Simple	TCX	AD_vs_Control	0.012187	0.180041	0.0708115	0.0480592	HighInAD	80	69	protein_coding
ENSG00000272772	chr5	CTD-2410N18.5	133502861	133561762	483	Simple	TCX	AD_vs_Control	0.0570988	0.212668	0.11078	0.130676	HighInAD	80	69	protein_coding
ENSG00000006837	chr5	CDKL3	133541305	133706738	3681	Simple	TCX	AD_vs_Control	0.282983	0.0919227	0.0852604	0.412515	HighInAD	80	69	protein_coding
ENSG00000224186	chr5	C5orf66	134368970	134691744	5007	Simple	TCX	AD_vs_Control	0.251667	-0.0712795	0.0619029	0.378537	LowInAD	80	69	protein_coding
ENSG00000078795	chr5	PKD2L2	137223657	137278436	4654	Simple	TCX	AD_vs_Control	0.329832	-0.0986872	0.100892	0.461268	LowInAD	80	69	protein_coding
ENSG00000094880	chr5	CDC23	137523339	137549032	4616	Simple	TCX	AD_vs_Control	0.56929	0.0195103	0.034195	0.682888	HighInAD	80	69	protein_coding
ENSG00000120725	chr5	SIL1	138282409	138629246	4011	Simple	TCX	AD_vs_Control	0.905837	-0.00576862	0.0486705	0.937926	LowInAD	80	69	protein_coding
ENSG00000120727	chr5	PAIP2	138677276	138705406	3155	Simple	TCX	AD_vs_Control	0.748398	0.0148007	0.046045	0.825981	HighInAD	80	69	protein_coding
ENSG00000182700	chr5	IGIP	139505521	139508391	2871	Simple	TCX	AD_vs_Control	0.17615	-0.0699045	0.0513941	0.291129	LowInAD	80	69	protein_coding
ENSG00000213523	chr5	SRA1	139916925	139937895	3454	Simple	TCX	AD_vs_Control	0.017137	-0.0920073	0.0380981	0.0595004	LowInAD	80	69	protein_coding
ENSG00000120314	chr5	WDR55	140044261	140053709	7675	Simple	TCX	AD_vs_Control	4.55829e-06	-0.220601	0.0460811	0.000135489	LowInAD	80	69	protein_coding
ENSG00000112852	chr5	PCDHB2	140474227	140476962	2736	Simple	TCX	AD_vs_Control	0.359268	0.10589	0.115092	0.491127	HighInAD	80	69	protein_coding
ENSG00000113205	chr5	PCDHB3	140480234	140483406	3173	Simple	TCX	AD_vs_Control	0.971289	-0.00419897	0.116438	0.981349	LowInAD	80	69	protein_coding
ENSG00000120324	chr5	PCDHB10	140571942	140575215	3274	Simple	TCX	AD_vs_Control	0.087353	-0.15531	0.0901588	0.176186	LowInAD	80	69	protein_coding
ENSG00000120328	chr5	PCDHB12	140588269	140591696	3428	Simple	TCX	AD_vs_Control	0.00607816	0.280121	0.100417	0.0300787	HighInAD	80	69	protein_coding
ENSG00000187372	chr5	PCDHB13	140593509	140596993	3485	Simple	TCX	AD_vs_Control	0.000297517	0.352326	0.0947453	0.0031882	HighInAD	80	69	protein_coding
ENSG00000171720	chr5	HDAC3	141000443	141016437	4631	Simple	TCX	AD_vs_Control	0.695666	-0.0155883	0.0397606	0.78481	LowInAD	80	69	protein_coding
ENSG00000197948	chr5	FCHSD1	141018869	141030986	6073	Simple	TCX	AD_vs_Control	0.305687	-0.0665943	0.0647553	0.436431	LowInAD	80	69	protein_coding
ENSG00000113555	chr5	PCDH12	141323150	141349304	6818	Simple	TCX	AD_vs_Control	0.487681	0.055222	0.0793419	0.612496	HighInAD	80	69	protein_coding
ENSG00000113580	chr5	NR3C1	142657496	142815077	9172	Simple	TCX	AD_vs_Control	0.920462	0.00530088	0.0529838	0.9476	HighInAD	80	69	protein_coding
ENSG00000145817	chr5	YIPF5	143537723	143550278	3701	Simple	TCX	AD_vs_Control	0.036455	0.137549	0.0650708	0.0967739	HighInAD	80	69	protein_coding
ENSG00000091009	chr5	RBM27	145583113	145718814	6900	Simple	TCX	AD_vs_Control	0.753071	0.0153741	0.0487661	0.82984	HighInAD	80	69	protein_coding
ENSG00000204909	chr5	SPINK9	147700766	147719412	841	Simple	TCX	AD_vs_Control	0.774018	-0.0336756	0.11704	0.844932	LowInAD	80	69	protein_coding
ENSG00000173210	chr5	ABLIM3	148521046	148640105	7216	Simple	TCX	AD_vs_Control	0.271304	-0.0849827	0.0769215	0.399624	LowInAD	80	69	protein_coding
ENSG00000113716	chr5	HMGXB3	149379884	149432386	5934	Simple	TCX	AD_vs_Control	0.121628	0.0783768	0.0502985	0.223217	HighInAD	80	69	protein_coding
ENSG00000070814	chr5	TCOF1	149737202	149779871	11278	Simple	TCX	AD_vs_Control	0.00542474	-0.154884	0.0547588	0.0277627	LowInAD	80	69	protein_coding
ENSG00000113272	chr5	THG1L	157158205	157168456	3220	Simple	TCX	AD_vs_Control	4.72667e-05	-0.260875	0.0619443	0.000790646	LowInAD	80	69	protein_coding
ENSG00000268432	chr5	AC026407.1	157160003	157161727	192	Simple	TCX	AD_vs_Control	0.746255	0.0390747	0.120499	0.824384	HighInAD	80	69	protein_coding
ENSG00000113282	chr5	CLINT1	157212751	157286183	6368	Simple	TCX	AD_vs_Control	0.0819851	0.0788461	0.0449789	0.16839	HighInAD	80	69	protein_coding
ENSG00000145860	chr5	RNF145	158584417	158637061	4567	Simple	TCX	AD_vs_Control	0.0176305	0.167845	0.0698142	0.0606507	HighInAD	80	69	protein_coding
ENSG00000120137	chr5	PANK3	167975500	168006605	10580	Simple	TCX	AD_vs_Control	0.140138	0.0663538	0.0447003	0.246853	HighInAD	80	69	protein_coding
ENSG00000145919	chr5	BOD1	173034517	173043663	2018	Simple	TCX	AD_vs_Control	0.00518229	0.111714	0.0392806	0.0269	HighInAD	80	69	protein_coding
ENSG00000113742	chr5	CPEB4	173315283	173388979	10272	Simple	TCX	AD_vs_Control	0.902929	0.00613684	0.0502184	0.935946	HighInAD	80	69	protein_coding
ENSG00000113194	chr5	FAF2	175874629	175937075	5954	Simple	TCX	AD_vs_Control	0.163227	0.0514461	0.0366869	0.275601	HighInAD	80	69	protein_coding
ENSG00000196923	chr5	PDLIM7	176910395	176924607	4407	Simple	TCX	AD_vs_Control	0.2818	-0.0859861	0.0795575	0.411181	LowInAD	80	69	protein_coding
ENSG00000146094	chr5	DOK3	176928908	176938275	4821	Simple	TCX	AD_vs_Control	0.0168815	0.311526	0.128691	0.0589626	HighInAD	80	69	protein_coding
ENSG00000169131	chr5	ZNF354A	178138593	178157703	2947	Simple	TCX	AD_vs_Control	0.855683	-0.0119939	0.0658148	0.903757	LowInAD	80	69	protein_coding
ENSG00000178187	chr5	ZNF454	178368192	178393434	2662	Simple	TCX	AD_vs_Control	0.124522	-0.129947	0.0840468	0.226989	LowInAD	80	69	protein_coding
ENSG00000213316	chr5	LTC4S	179220981	179223648	1192	Simple	TCX	AD_vs_Control	0.135025	-0.191714	0.127469	0.240626	LowInAD	80	69	protein_coding
ENSG00000161013	chr5	MGAT4B	179224597	179233952	5495	Simple	TCX	AD_vs_Control	0.482952	-0.0283403	0.0402792	0.60823	LowInAD	80	69	protein_coding
ENSG00000112685	chr6	EXOC2	485133	693117	4989	Simple	TCX	AD_vs_Control	0.0305685	0.0728152	0.0332992	0.0862097	HighInAD	80	69	protein_coding
ENSG00000265818	chr6	EEF1E1-BLOC1S5	8015959	8102763	768	Simple	TCX	AD_vs_Control	0.947544	-0.0034578	0.0524548	0.965183	LowInAD	80	69	protein_coding
ENSG00000137210	chr6	TMEM14B	10747992	10852986	4815	Simple	TCX	AD_vs_Control	2.41987e-06	-0.343979	0.0696932	8.59093e-05	LowInAD	80	69	protein_coding
ENSG00000153157	chr6	SYCP2L	10748027	10979553	4188	Simple	TCX	AD_vs_Control	4.26073e-05	-0.256845	0.0606045	0.000730474	LowInAD	80	69	protein_coding
ENSG00000272162	chr6	RP11-637O19.3	10748027	10930656	1589	Simple	TCX	AD_vs_Control	0.110067	-0.120086	0.0746352	0.207716	LowInAD	80	69	protein_coding
ENSG00000078401	chr6	EDN1	12290596	12297427	2033	Simple	TCX	AD_vs_Control	0.0386766	0.554186	0.265293	0.100558	HighInAD	80	69	protein_coding
ENSG00000137414	chr6	FAM8A1	17600586	17611950	4677	Simple	TCX	AD_vs_Control	0.0838735	0.0635239	0.0364639	0.170982	HighInAD	80	69	protein_coding
ENSG00000124766	chr6	SOX4	21593972	21598847	4876	Simple	TCX	AD_vs_Control	0.0335346	-0.261846	0.121869	0.0917595	LowInAD	80	69	protein_coding
ENSG00000111802	chr6	TDP2	24650205	24667261	3082	Simple	TCX	AD_vs_Control	0.613177	0.025881	0.05107	0.719481	HighInAD	80	69	protein_coding
ENSG00000112304	chr6	ACOT13	24667263	24705293	4394	Simple	TCX	AD_vs_Control	0.101065	-0.081484	0.0493388	0.195558	LowInAD	80	69	protein_coding
ENSG00000197061	chr6	HIST1H4C	26104104	26104518	415	Simple	TCX	AD_vs_Control	0.300953	-0.246519	0.237367	0.431153	LowInAD	80	69	protein_coding
ENSG00000168298	chr6	HIST1H1E	26156559	26157343	785	Simple	TCX	AD_vs_Control	0.446372	0.122281	0.160092	0.57506	HighInAD	80	69	protein_coding
ENSG00000111801	chr6	BTN3A3	26440700	26453643	5658	Simple	TCX	AD_vs_Control	0.110131	0.132083	0.0821065	0.207794	HighInAD	80	69	protein_coding
ENSG00000112763	chr6	BTN2A1	26458150	26476849	3753	Simple	TCX	AD_vs_Control	0.011204	0.155562	0.0604523	0.0455822	HighInAD	80	69	protein_coding
ENSG00000182952	chr6	HMGN4	26538633	26546482	1274	Simple	TCX	AD_vs_Control	0.00151253	0.171152	0.0527981	0.0108753	HighInAD	80	69	protein_coding
ENSG00000197914	chr6	HIST1H4K	27798952	27799305	354	Simple	TCX	AD_vs_Control	0.197625	-0.278339	0.21493	0.317282	LowInAD	80	69	protein_coding
ENSG00000187626	chr6	ZKSCAN4	28212401	28227011	2430	Simple	TCX	AD_vs_Control	0.997693	-0.000233973	0.0807631	0.998643	LowInAD	80	69	protein_coding
ENSG00000189134	chr6	NKAPL	28227098	28228736	1639	Simple	TCX	AD_vs_Control	0.401191	-0.0851835	0.101135	0.531999	LowInAD	80	69	protein_coding
ENSG00000235109	chr6	ZSCAN31	28292470	28324048	4957	Simple	TCX	AD_vs_Control	0.318942	-0.155125	0.155048	0.450369	LowInAD	80	69	protein_coding
ENSG00000213886	chr6	UBD	29523292	29527702	1087	Simple	TCX	AD_vs_Control	0.610564	0.112753	0.220861	0.717472	HighInAD	80	69	protein_coding
ENSG00000204657	chr6	OR2H2	29555683	29556745	1063	Simple	TCX	AD_vs_Control	0.703913	-0.065363	0.171607	0.79174	LowInAD	80	69	protein_coding
ENSG00000241370	chr6	RPP21	30312908	30314661	1606	Simple	TCX	AD_vs_Control	0.00699303	-0.139166	0.0507703	0.0331568	LowInAD	80	69	protein_coding
ENSG00000137343	chr6	ATAT1	30594619	30614600	4035	Simple	TCX	AD_vs_Control	0.0109226	-0.12808	0.0495942	0.0448746	LowInAD	80	69	protein_coding
ENSG00000204536	chr6	CCHCR1	31110216	31126015	5086	Simple	TCX	AD_vs_Control	0.000321575	-0.192748	0.0521384	0.00338097	LowInAD	80	69	protein_coding
ENSG00000204498	chr6	NFKBIL1	31514647	31526606	1779	Simple	TCX	AD_vs_Control	0.322818	-0.0395791	0.0398787	0.45423	LowInAD	80	69	protein_coding
ENSG00000204469	chr6	PRRC2A	31588497	31605548	9115	Simple	TCX	AD_vs_Control	4.23036e-05	0.157214	0.0370796	0.000726385	HighInAD	80	69	protein_coding
ENSG00000204463	chr6	BAG6	31606805	31620482	5310	Simple	TCX	AD_vs_Control	0.552466	0.0220914	0.0370891	0.668401	HighInAD	80	69	protein_coding
ENSG00000204428	chr6	LY6G5C	31644461	31651817	2621	Simple	TCX	AD_vs_Control	0.566189	0.0542103	0.0942536	0.680246	HighInAD	80	69	protein_coding
ENSG00000204410	chr6	MSH5	31707725	31732622	7305	Simple	TCX	AD_vs_Control	2.24737e-05	-0.43764	0.0994689	0.000449813	LowInAD	80	69	protein_coding
ENSG00000255152	chr6	MSH5-SAPCD1	31707797	31732628	4140	Simple	TCX	AD_vs_Control	4.38039e-05	-0.414212	0.0979	0.000748225	LowInAD	80	69	protein_coding
ENSG00000204390	chr6	HSPA1L	31777396	31783437	2624	Simple	TCX	AD_vs_Control	0.00986585	0.669753	0.255695	0.0419257	HighInAD	80	69	protein_coding
ENSG00000204389	chr6	HSPA1A	31783291	31785723	2433	Simple	TCX	AD_vs_Control	0.0247508	0.655815	0.288669	0.0752593	HighInAD	80	69	protein_coding
ENSG00000204388	chr6	HSPA1B	31795512	31798031	2520	Simple	TCX	AD_vs_Control	0.0286007	0.620314	0.280206	0.0825834	HighInAD	80	69	protein_coding
ENSG00000204351	chr6	SKIV2L	31926857	31937532	5565	Simple	TCX	AD_vs_Control	0.00257175	0.154497	0.0502463	0.0161636	HighInAD	80	69	protein_coding
ENSG00000268923	chr6	AL645922.1	31973945	31974881	69	Simple	TCX	AD_vs_Control	0.000712859	1.07067	0.30872	0.00614004	HighInAD	80	69	protein_coding
ENSG00000235863	chr6	B3GALT4	33244917	33252609	2348	Simple	TCX	AD_vs_Control	0.697078	-0.0272765	0.0699151	0.785909	LowInAD	80	69	protein_coding
ENSG00000213588	chr6	ZBTB9	33422356	33425325	2716	Simple	TCX	AD_vs_Control	0.673697	0.0270132	0.0640059	0.768052	HighInAD	80	69	protein_coding
ENSG00000137288	chr6	UQCC2	33662070	33679504	4689	Simple	TCX	AD_vs_Control	0.979446	0.0017557	0.0680146	0.986778	HighInAD	80	69	protein_coding
ENSG00000269490	chr6	SBP1	33663196	33663474	279	Simple	TCX	AD_vs_Control	0.379663	0.0810955	0.0919926	0.511024	HighInAD	80	69	protein_coding
ENSG00000186577	chr6	C6orf1	34214157	34217247	2229	Simple	TCX	AD_vs_Control	0.171027	-0.0992593	0.0721057	0.285157	LowInAD	80	69	protein_coding
ENSG00000112033	chr6	PPARD	35310335	35395968	4458	Simple	TCX	AD_vs_Control	0.281993	0.0574328	0.0531604	0.411355	HighInAD	80	69	protein_coding
ENSG00000096070	chr6	BRPF3	36164521	36200567	6618	Simple	TCX	AD_vs_Control	0.11907	0.120453	0.0767648	0.219794	HighInAD	80	69	protein_coding
ENSG00000137168	chr6	PPIL1	36822603	36842800	1810	Simple	TCX	AD_vs_Control	0.00322081	0.209072	0.0696428	0.0191116	HighInAD	80	69	protein_coding
ENSG00000172738	chr6	TMEM217	37179956	37225931	2737	Simple	TCX	AD_vs_Control	0.591934	0.0477736	0.0889018	0.702277	HighInAD	80	69	protein_coding
ENSG00000124767	chr6	GLO1	38643701	38670917	2352	Simple	TCX	AD_vs_Control	0.0605716	0.0859081	0.0453772	0.136154	HighInAD	80	69	protein_coding
ENSG00000124593	chr6	PRICKLE4	41748087	41757879	4731	Simple	TCX	AD_vs_Control	0.0553742	-0.0763514	0.0394902	0.127874	LowInAD	80	69	protein_coding
ENSG00000214736	chr6	TOMM6	41755400	41757636	637	Simple	TCX	AD_vs_Control	0.0982914	-0.0759992	0.0456386	0.191548	LowInAD	80	69	protein_coding
ENSG00000112624	chr6	GLTSCR1L	42749765	42836298	6688	Simple	TCX	AD_vs_Control	0.546976	0.0348549	0.0577171	0.663465	HighInAD	80	69	protein_coding
ENSG00000124541	chr6	RRP36	42989383	43001894	2212	Simple	TCX	AD_vs_Control	0.398561	-0.0318016	0.037546	0.529551	LowInAD	80	69	protein_coding
ENSG00000112655	chr6	PTK7	43044006	43129457	9024	Simple	TCX	AD_vs_Control	0.167473	0.116272	0.0837582	0.280745	HighInAD	80	69	protein_coding
ENSG00000137207	chr6	YIPF3	43479565	43484728	3053	Simple	TCX	AD_vs_Control	0.0459901	0.0621491	0.0308443	0.112772	HighInAD	80	69	protein_coding
ENSG00000124571	chr6	XPO5	43490072	43543812	8517	Simple	TCX	AD_vs_Control	0.788531	0.00971828	0.0361575	0.855628	HighInAD	80	69	protein_coding
ENSG00000124608	chr6	AARS2	44267391	44281063	4298	Simple	TCX	AD_vs_Control	0.179583	-0.0781334	0.0579039	0.295255	LowInAD	80	69	protein_coding
ENSG00000096401	chr6	CDC5L	44355262	44418163	6423	Simple	TCX	AD_vs_Control	0.741862	-0.0123473	0.0374052	0.821225	LowInAD	80	69	protein_coding
ENSG00000196284	chr6	SUPT3H	44777054	45345690	3194	Simple	TCX	AD_vs_Control	0.0257074	-0.145464	0.0644579	0.0771403	LowInAD	80	69	protein_coding
ENSG00000146070	chr6	PLA2G7	46671938	46703430	2965	Simple	TCX	AD_vs_Control	0.0399811	-0.293218	0.141315	0.10287	LowInAD	80	69	protein_coding
ENSG00000168116	chr6	KIAA1586	56911347	56920023	3078	Simple	TCX	AD_vs_Control	0.568265	-0.0446441	0.0780385	0.681954	LowInAD	80	69	protein_coding
ENSG00000112208	chr6	BAG2	57037124	57054631	6870	Simple	TCX	AD_vs_Control	0.373979	-0.0741379	0.0831012	0.505481	LowInAD	80	69	protein_coding
ENSG00000255633	chr6	MTRNR2L9	62284008	62284534	527	Simple	TCX	AD_vs_Control	0.760912	0.0162189	0.0531891	0.835468	HighInAD	80	69	protein_coding
ENSG00000112280	chr6	COL9A1	70924764	71012786	7083	Simple	TCX	AD_vs_Control	0.577909	-0.086058	0.154265	0.690195	LowInAD	80	69	protein_coding
ENSG00000112309	chr6	B3GAT2	71566382	71666741	6565	Simple	TCX	AD_vs_Control	0.00508694	0.171848	0.0602914	0.0265361	HighInAD	80	69	protein_coding
ENSG00000256980	chr6	KHDC1L	73933267	73935493	953	Simple	TCX	AD_vs_Control	2.68125e-06	-0.764904	0.155729	9.25921e-05	LowInAD	80	69	protein_coding
ENSG00000135297	chr6	MTO1	74171301	74218959	12071	Simple	TCX	AD_vs_Control	0.165792	-0.0799777	0.0573834	0.278605	LowInAD	80	69	protein_coding
ENSG00000119899	chr6	SLC17A5	74303102	74363878	3604	Simple	TCX	AD_vs_Control	0.00137153	0.160792	0.0491459	0.0100848	HighInAD	80	69	protein_coding
ENSG00000112697	chr6	TMEM30A	75962640	75994684	5123	Simple	TCX	AD_vs_Control	0.720369	-0.012536	0.0349435	0.804688	LowInAD	80	69	protein_coding
ENSG00000135312	chr6	HTR1B	78171948	78173490	1543	Simple	TCX	AD_vs_Control	0.021116	0.454457	0.194672	0.0680003	HighInAD	80	69	protein_coding
ENSG00000083097	chr6	DOPEY1	83777385	83881069	10613	Simple	TCX	AD_vs_Control	0.834607	-0.014772	0.070605	0.888115	LowInAD	80	69	protein_coding
ENSG00000065833	chr6	ME1	83920108	84140797	3378	Simple	TCX	AD_vs_Control	0.0468009	0.165333	0.0823636	0.114083	HighInAD	80	69	protein_coding
ENSG00000203871	chr6	C6orf164	88106840	88109467	1568	Simple	TCX	AD_vs_Control	0.941903	0.00802181	0.109856	0.9616	HighInAD	80	69	protein_coding
ENSG00000164414	chr6	SLC35A1	88180341	88222054	1994	Simple	TCX	AD_vs_Control	0.580669	-0.033293	0.0601165	0.692673	LowInAD	80	69	protein_coding
ENSG00000025039	chr6	RRAGD	90074355	90121989	5072	Simple	TCX	AD_vs_Control	0.0822569	-0.13367	0.0763224	0.168762	LowInAD	80	69	protein_coding
ENSG00000083099	chr6	LYRM2	90277863	90348472	8679	Simple	TCX	AD_vs_Control	0.015245	-0.153676	0.0624873	0.0553963	LowInAD	80	69	protein_coding
ENSG00000130349	chr6	C6orf203	107349407	107372546	2046	Simple	TCX	AD_vs_Control	0.0126046	-0.15095	0.0596606	0.0490697	LowInAD	80	69	protein_coding
ENSG00000164494	chr6	PDSS2	107473761	107780768	3926	Simple	TCX	AD_vs_Control	0.832573	-0.0099467	0.0469556	0.88678	LowInAD	80	69	protein_coding
ENSG00000081087	chr6	OSTM1	108362613	108487058	5325	Simple	TCX	AD_vs_Control	0.35217	0.0385877	0.0413248	0.484022	HighInAD	80	69	protein_coding
ENSG00000112335	chr6	SNX3	108532426	108582464	1842	Simple	TCX	AD_vs_Control	0.00036371	0.229421	0.0626467	0.00370034	HighInAD	80	69	protein_coding
ENSG00000183137	chr6	CEP57L1	109416313	109485135	6432	Simple	TCX	AD_vs_Control	0.0993404	-0.0866428	0.052194	0.193106	LowInAD	80	69	protein_coding
ENSG00000135587	chr6	SMPD2	109761966	109765122	2014	Simple	TCX	AD_vs_Control	0.338881	-0.0574328	0.0598295	0.470544	LowInAD	80	69	protein_coding
ENSG00000155085	chr6	AK9	109814059	110012420	10098	Simple	TCX	AD_vs_Control	0.243763	-0.0754177	0.0644053	0.369552	LowInAD	80	69	protein_coding
ENSG00000173214	chr6	KIAA1919	111580551	111592370	5958	Simple	TCX	AD_vs_Control	0.157299	-0.11251	0.0790936	0.268062	LowInAD	80	69	protein_coding
ENSG00000196591	chr6	HDAC2	114254192	114332472	15461	Simple	TCX	AD_vs_Control	0.00320673	-0.152414	0.0507456	0.0190489	LowInAD	80	69	protein_coding
ENSG00000111897	chr6	SERINC1	122764499	122792967	3137	Simple	TCX	AD_vs_Control	0.3045	0.0980438	0.0951018	0.435128	HighInAD	80	69	protein_coding
ENSG00000172594	chr6	SMPDL3A	123110315	123130865	2228	Simple	TCX	AD_vs_Control	0.502249	0.040452	0.0601208	0.625487	HighInAD	80	69	protein_coding
ENSG00000171408	chr6	PDE7B	136172834	136516712	5708	Simple	TCX	AD_vs_Control	0.283406	-0.128472	0.119266	0.41295	LowInAD	80	69	protein_coding
ENSG00000112357	chr6	PEX7	137143717	137235075	1832	Simple	TCX	AD_vs_Control	0.144561	-0.132593	0.0903275	0.252297	LowInAD	80	69	protein_coding
ENSG00000112406	chr6	HECA	139456249	139501939	5614	Simple	TCX	AD_vs_Control	0.231563	0.0915842	0.0761928	0.356144	HighInAD	80	69	protein_coding
ENSG00000034693	chr6	PEX3	143771944	143811147	2222	Simple	TCX	AD_vs_Control	0.815146	-0.014537	0.062052	0.874372	LowInAD	80	69	protein_coding
ENSG00000257065	chr6	RP3-468K18.5	144128229	144165754	762	Simple	TCX	AD_vs_Control	0.00801429	0.29501	0.109533	0.0364507	HighInAD	80	69	protein_coding
ENSG00000111962	chr6	UST	149068464	149398126	4563	Simple	TCX	AD_vs_Control	0.121085	0.183341	0.117486	0.22253	HighInAD	80	69	protein_coding
ENSG00000203722	chr6	RAET1G	150238014	150244257	1486	Simple	TCX	AD_vs_Control	0.0741418	-0.327204	0.181745	0.156885	LowInAD	80	69	protein_coding
ENSG00000131018	chr6	SYNE1	152442819	152958936	45649	Simple	TCX	AD_vs_Control	0.745327	0.0315657	0.096975	0.823665	HighInAD	80	69	protein_coding
ENSG00000213079	chr6	SCAF8	155054459	155155192	5295	Simple	TCX	AD_vs_Control	0.041152	0.097139	0.0470942	0.104755	HighInAD	80	69	protein_coding
ENSG00000049618	chr6	ARID1B	157099063	157531913	16334	Simple	TCX	AD_vs_Control	0.261485	0.0501843	0.0444963	0.389111	HighInAD	80	69	protein_coding
ENSG00000175048	chr6	ZDHHC14	157802165	158099178	11121	Simple	TCX	AD_vs_Control	2.79501e-05	-0.298057	0.0685964	0.000532266	LowInAD	80	69	protein_coding
ENSG00000164691	chr6	TAGAP	159455500	159466184	4089	Simple	TCX	AD_vs_Control	0.484744	-0.0862122	0.123035	0.609748	LowInAD	80	69	protein_coding
ENSG00000120438	chr6	TCP1	160199530	160210781	4929	Simple	TCX	AD_vs_Control	0.915831	0.00504472	0.0476394	0.944574	HighInAD	80	69	protein_coding
ENSG00000112110	chr6	MRPL18	160210844	160219468	1375	Simple	TCX	AD_vs_Control	0.997843	-0.000160426	0.0592374	0.998718	LowInAD	80	69	protein_coding
ENSG00000112541	chr6	PDE10A	165740776	166400091	10384	Simple	TCX	AD_vs_Control	0.0358622	-0.228653	0.10782	0.0957254	LowInAD	80	69	protein_coding
ENSG00000185127	chr6	C6orf120	170102233	170106401	4169	Simple	TCX	AD_vs_Control	0.000316727	0.199338	0.0538588	0.00334388	HighInAD	80	69	protein_coding
ENSG00000071994	chr6	PDCD2	170884383	170893780	6476	Simple	TCX	AD_vs_Control	1.99267e-05	-0.172143	0.0388608	0.000410397	LowInAD	80	69	protein_coding
ENSG00000164828	chr7	SUN1	855528	936072	11908	Simple	TCX	AD_vs_Control	0.989777	-0.000431706	0.0336272	0.993326	LowInAD	80	69	protein_coding
ENSG00000164880	chr7	INTS1	1509913	1545489	9588	Simple	TCX	AD_vs_Control	0.0126494	0.130383	0.0515587	0.049192	HighInAD	80	69	protein_coding
ENSG00000122687	chr7	FTSJ2	2273866	2281840	2842	Simple	TCX	AD_vs_Control	0.754798	-0.0187828	0.0600118	0.831059	LowInAD	80	69	protein_coding
ENSG00000106012	chr7	IQCE	2598632	2654368	9207	Simple	TCX	AD_vs_Control	0.361632	-0.0680644	0.0743459	0.493631	LowInAD	80	69	protein_coding
ENSG00000174945	chr7	AMZ1	2719156	2815134	7011	Simple	TCX	AD_vs_Control	0.491179	0.0722431	0.104639	0.615876	HighInAD	80	69	protein_coding
ENSG00000164916	chr7	FOXK1	4683388	4811074	13407	Simple	TCX	AD_vs_Control	0.0386306	0.107295	0.0513504	0.100514	HighInAD	80	69	protein_coding
ENSG00000146587	chr7	RBAK	5085452	5109119	6960	Simple	TCX	AD_vs_Control	0.351137	0.0613771	0.0655895	0.483015	HighInAD	80	69	protein_coding
ENSG00000164638	chr7	SLC29A4	5314000	5346501	5811	Simple	TCX	AD_vs_Control	0.936034	0.0132904	0.165278	0.957667	HighInAD	80	69	protein_coding
ENSG00000182095	chr7	TNRC18	5346421	5465045	12572	Simple	TCX	AD_vs_Control	0.000637072	0.226768	0.0647718	0.00564887	HighInAD	80	69	protein_coding
ENSG00000122543	chr7	OCM	5919458	5925993	832	Simple	TCX	AD_vs_Control	5.54449e-06	-0.75899	0.160098	0.00015717	LowInAD	80	69	protein_coding
ENSG00000122674	chr7	CCZ1	5938356	5965605	5855	Simple	TCX	AD_vs_Control	3.37343e-07	-0.355391	0.0660453	2.10693e-05	LowInAD	80	69	protein_coding
ENSG00000155026	chr7	RSPH10B	5965181	6010314	4995	Simple	TCX	AD_vs_Control	8.08911e-10	-0.661386	0.0996733	4.44747e-07	LowInAD	80	69	protein_coding
ENSG00000136238	chr7	RAC1	6414154	6443608	3114	Simple	TCX	AD_vs_Control	0.0624023	-0.0712471	0.0379031	0.139003	LowInAD	80	69	protein_coding
ENSG00000269781	chr7	FLJ20306	6522922	6524873	1952	Simple	TCX	AD_vs_Control	3.26039e-05	0.482085	0.111952	0.000598016	HighInAD	80	69	protein_coding
ENSG00000136247	chr7	ZDHHC4	6617065	6629005	3557	Simple	TCX	AD_vs_Control	0.671215	-0.0207246	0.0487117	0.766106	LowInAD	80	69	protein_coding
ENSG00000164631	chr7	ZNF12	6728064	6746554	5297	Simple	TCX	AD_vs_Control	0.306982	0.0457102	0.0445676	0.437823	HighInAD	80	69	protein_coding
ENSG00000169402	chr7	RSPH10B2	6793740	6838996	4994	Simple	TCX	AD_vs_Control	0.0439182	-0.292264	0.143631	0.109456	LowInAD	80	69	protein_coding
ENSG00000146574	chr7	CCZ1B	6833765	6866401	7316	Simple	TCX	AD_vs_Control	0.00280206	-0.21835	0.0716556	0.0172065	LowInAD	80	69	protein_coding
ENSG00000164654	chr7	MIOS	7606503	7648560	6714	Simple	TCX	AD_vs_Control	0.898268	-0.00524719	0.040961	0.933037	LowInAD	80	69	protein_coding
ENSG00000106399	chr7	RPA3	7676149	7758238	3232	Simple	TCX	AD_vs_Control	0.000351637	-0.276131	0.0752058	0.00360982	LowInAD	80	69	protein_coding
ENSG00000106460	chr7	TMEM106B	12250867	12282993	13867	Simple	TCX	AD_vs_Control	0.100892	0.103963	0.0629178	0.195311	HighInAD	80	69	protein_coding
ENSG00000071189	chr7	SNX13	17830385	17980124	16417	Simple	TCX	AD_vs_Control	0.939427	-0.00325477	0.0427479	0.959987	LowInAD	80	69	protein_coding
ENSG00000214871	chr7	AC005082.1	23210760	23234503	258	Simple	TCX	AD_vs_Control	0.0184909	0.346396	0.145184	0.0625938	HighInAD	80	69	protein_coding
ENSG00000122565	chr7	CBX3	26240782	26252976	4641	Simple	TCX	AD_vs_Control	0.00327777	-0.0818969	0.0273323	0.0193646	LowInAD	80	69	protein_coding
ENSG00000106052	chr7	TAX1BP1	27778950	27884183	8661	Simple	TCX	AD_vs_Control	0.59248	0.0243514	0.0453823	0.702715	HighInAD	80	69	protein_coding
ENSG00000106086	chr7	PLEKHA8	30067020	30170096	10192	Simple	TCX	AD_vs_Control	0.642996	0.0278945	0.0600388	0.743673	HighInAD	80	69	protein_coding
ENSG00000106355	chr7	LSM5	32524951	32534895	4694	Simple	TCX	AD_vs_Control	7.15221e-06	-0.258751	0.0552895	0.00019071	LowInAD	80	69	protein_coding
ENSG00000010270	chr7	STARD3NL	38217824	38270272	4348	Simple	TCX	AD_vs_Control	0.236519	-0.042033	0.0353436	0.361517	LowInAD	80	69	protein_coding
ENSG00000241127	chr7	YAE1D1	39605975	39649919	2569	Simple	TCX	AD_vs_Control	0.165751	-0.0691639	0.0496197	0.278553	LowInAD	80	69	protein_coding
ENSG00000136197	chr7	C7orf25	42948325	42951904	3248	Simple	TCX	AD_vs_Control	0.123975	-0.0748136	0.0483166	0.226192	LowInAD	80	69	protein_coding
ENSG00000164543	chr7	STK17A	43622357	43666385	4943	Simple	TCX	AD_vs_Control	0.00753586	0.216739	0.0798309	0.0348914	HighInAD	80	69	protein_coding
ENSG00000136279	chr7	DBNL	44084239	44109055	12587	Simple	TCX	AD_vs_Control	0.00270025	-0.168634	0.0551248	0.0167345	LowInAD	80	69	protein_coding
ENSG00000106631	chr7	MYL7	44178463	44180931	1458	Simple	TCX	AD_vs_Control	0.0441286	-0.397083	0.195341	0.109793	LowInAD	80	69	protein_coding
ENSG00000106633	chr7	GCK	44183872	44237769	4120	Simple	TCX	AD_vs_Control	0.944513	0.00635361	0.0911114	0.963171	HighInAD	80	69	protein_coding
ENSG00000146676	chr7	PURB	44915896	44924960	9065	Simple	TCX	AD_vs_Control	0.56255	0.0322255	0.0555076	0.677214	HighInAD	80	69	protein_coding
ENSG00000136273	chr7	HUS1	47735328	48019178	4177	Simple	TCX	AD_vs_Control	0.124918	0.0882476	0.0571367	0.22748	HighInAD	80	69	protein_coding
ENSG00000132436	chr7	FIGNL1	50511831	50518088	4951	Simple	TCX	AD_vs_Control	0.753713	0.0226276	0.071967	0.830287	HighInAD	80	69	protein_coding
ENSG00000132432	chr7	SEC61G	54819943	54827667	1842	Simple	TCX	AD_vs_Control	0.00161853	-0.156008	0.0484392	0.0114251	LowInAD	80	69	protein_coding
ENSG00000154978	chr7	VOPP1	55503749	55640681	5361	Simple	TCX	AD_vs_Control	0.227179	-0.0786506	0.0648163	0.351363	LowInAD	80	69	protein_coding
ENSG00000257482	chr7	ZNF727	63505821	63538927	1679	Simple	TCX	AD_vs_Control	0.000229097	0.679464	0.179215	0.0026112	HighInAD	80	69	protein_coding
ENSG00000197008	chr7	ZNF138	64254766	64294054	2845	Simple	TCX	AD_vs_Control	0.273967	-0.0841166	0.0765635	0.402473	LowInAD	80	69	protein_coding
ENSG00000213462	chr7	ERV3-1	64451187	64467121	4574	Simple	TCX	AD_vs_Control	0.00339783	0.323552	0.108408	0.0198496	HighInAD	80	69	protein_coding
ENSG00000196715	chr7	VKORC1L1	65338254	65424550	5899	Simple	TCX	AD_vs_Control	0.192266	-0.0844904	0.0644589	0.311122	LowInAD	80	69	protein_coding
ENSG00000249319	chr7	AC068533.7	65552756	65617228	878	Simple	TCX	AD_vs_Control	0.0751299	0.097075	0.0541061	0.15838	HighInAD	80	69	protein_coding
ENSG00000241258	chr7	CRCP	65579591	65619555	3548	Simple	TCX	AD_vs_Control	0.203155	-0.0526242	0.0411413	0.323743	LowInAD	80	69	protein_coding
ENSG00000106609	chr7	TMEM248	66386212	66423538	5086	Simple	TCX	AD_vs_Control	0.837761	-0.00779194	0.0379776	0.890774	LowInAD	80	69	protein_coding
ENSG00000106638	chr7	TBL2	72983262	72993121	5067	Simple	TCX	AD_vs_Control	0.010991	-0.149521	0.0579472	0.0450527	LowInAD	80	69	protein_coding
ENSG00000106077	chr7	ABHD11	73150424	73153197	2289	Simple	TCX	AD_vs_Control	0.00783076	-0.241767	0.0894938	0.0358295	LowInAD	80	69	protein_coding
ENSG00000165171	chr7	WBSCR27	73248920	73256865	1469	Simple	TCX	AD_vs_Control	0.103925	-0.376312	0.229784	0.199517	LowInAD	80	69	protein_coding
ENSG00000106682	chr7	EIF4H	73588575	73611431	3191	Simple	TCX	AD_vs_Control	0.00345288	0.104388	0.0350375	0.0200891	HighInAD	80	69	protein_coding
ENSG00000183086	chr7	GATSL1	74379083	74438803	990	Simple	TCX	AD_vs_Control	0.153307	0.171188	0.119178	0.263242	HighInAD	80	69	protein_coding
ENSG00000198750	chr7	GATSL2	74807499	74867509	1370	Simple	TCX	AD_vs_Control	0.0496933	0.175957	0.0888126	0.1188	HighInAD	80	69	protein_coding
ENSG00000135213	chr7	POM121C	75046066	75115548	8771	Simple	TCX	AD_vs_Control	0.525044	-0.0272235	0.0427154	0.644924	LowInAD	80	69	protein_coding
ENSG00000127948	chr7	POR	75528518	75616173	6112	Simple	TCX	AD_vs_Control	0.0321186	0.10754	0.0496398	0.0891483	HighInAD	80	69	protein_coding
ENSG00000106211	chr7	HSPB1	75931861	75933612	1634	Simple	TCX	AD_vs_Control	0.000285292	0.883585	0.236861	0.0030917	HighInAD	80	69	protein_coding
ENSG00000146700	chr7	SRCRB4D	76018651	76039012	2819	Simple	TCX	AD_vs_Control	0.00173844	-0.363737	0.113722	0.0120531	LowInAD	80	69	protein_coding
ENSG00000188372	chr7	ZP3	76026835	76071388	2716	Simple	TCX	AD_vs_Control	0.0111476	-0.406722	0.157942	0.0454504	LowInAD	80	69	protein_coding
ENSG00000186088	chr7	GSAP	76940068	77045717	9001	Simple	TCX	AD_vs_Control	0.148567	-0.130802	0.0900032	0.257426	LowInAD	80	69	protein_coding
ENSG00000187257	chr7	RSBN1L	77325760	77412339	7206	Simple	TCX	AD_vs_Control	0.0482088	-0.069928	0.035061	0.116336	LowInAD	80	69	protein_coding
ENSG00000187391	chr7	MAGI2	77646393	79082890	9643	Simple	TCX	AD_vs_Control	0.185881	-0.0678418	0.0510107	0.30327	LowInAD	80	69	protein_coding
ENSG00000170381	chr7	SEMA3E	82993222	83278326	6748	Simple	TCX	AD_vs_Control	0.53901	0.157693	0.256014	0.656677	HighInAD	80	69	protein_coding
ENSG00000127989	chr7	MTERF	91321323	91510034	4890	Simple	TCX	AD_vs_Control	0.166398	-0.119042	0.0855351	0.279422	LowInAD	80	69	protein_coding
ENSG00000001630	chr7	CYP51A1	91741465	91772266	4074	Simple	TCX	AD_vs_Control	0.0195108	0.14517	0.0613777	0.0647554	HighInAD	80	69	protein_coding
ENSG00000240720	chr7	LRRD1	91741473	91808845	7317	Simple	TCX	AD_vs_Control	0.475303	0.04687	0.0654635	0.601316	HighInAD	80	69	protein_coding
ENSG00000105829	chr7	BET1	93592074	93633694	5247	Simple	TCX	AD_vs_Control	0.000839744	-0.130974	0.0382998	0.00694953	LowInAD	80	69	protein_coding
ENSG00000127922	chr7	SHFM1	96110938	96339203	7608	Simple	TCX	AD_vs_Control	1.88226e-07	-0.489376	0.0888352	1.4226e-05	LowInAD	80	69	protein_coding
ENSG00000106236	chr7	NPTX2	98246609	98259180	3016	Simple	TCX	AD_vs_Control	0.00903882	-0.568268	0.214385	0.0395913	LowInAD	80	69	protein_coding
ENSG00000198742	chr7	SMURF1	98625061	98741723	6276	Simple	TCX	AD_vs_Control	0.404952	0.0419617	0.0502203	0.53585	HighInAD	80	69	protein_coding
ENSG00000106244	chr7	PDAP1	98989671	99006452	2854	Simple	TCX	AD_vs_Control	0.0062564	-0.0729998	0.0262624	0.0306962	LowInAD	80	69	protein_coding
ENSG00000106245	chr7	BUD31	99006264	99017239	2381	Simple	TCX	AD_vs_Control	0.0485134	-0.0741957	0.037252	0.116856	LowInAD	80	69	protein_coding
ENSG00000160917	chr7	CPSF4	99036545	99054994	4250	Simple	TCX	AD_vs_Control	9.28653e-05	-0.193743	0.0480116	0.00132041	LowInAD	80	69	protein_coding
ENSG00000198556	chr7	ZNF789	99070464	99101273	6683	Simple	TCX	AD_vs_Control	9.15853e-06	-0.341676	0.0739501	0.000230889	LowInAD	80	69	protein_coding
ENSG00000272647	chr7	GS1-259H13.10	99156291	99205433	1084	Simple	TCX	AD_vs_Control	0.173237	0.124441	0.0908689	0.287741	HighInAD	80	69	protein_coding
ENSG00000160813	chr7	PPP1R35	100032905	100034188	1187	Simple	TCX	AD_vs_Control	0.000803368	-0.200442	0.0583899	0.0067191	LowInAD	80	69	protein_coding
ENSG00000160999	chr7	SH2B2	101928405	101962178	2236	Simple	TCX	AD_vs_Control	0.669206	-0.0542674	0.126728	0.764622	LowInAD	80	69	protein_coding
ENSG00000168255	chr7	POLR2J3	102178365	102213103	5594	Simple	TCX	AD_vs_Control	0.755447	-0.0376734	0.120699	0.831511	LowInAD	80	69	protein_coding
ENSG00000270249	chr7	RP11-514P8.7	102181948	102232891	911	Simple	TCX	AD_vs_Control	0.159864	0.193689	0.13701	0.27133	HighInAD	80	69	protein_coding
ENSG00000205236	chr7	RP11-514P8.6	102222970	102283316	3569	Simple	TCX	AD_vs_Control	0.0677699	0.240851	0.130754	0.147216	HighInAD	80	69	protein_coding
ENSG00000267368	chr7	UPK3BL	102277472	102283238	1342	Simple	TCX	AD_vs_Control	0.689909	-0.0753861	0.188523	0.780116	LowInAD	80	69	protein_coding
ENSG00000228049	chr7	POLR2J2	102277474	102312076	2534	Simple	TCX	AD_vs_Control	0.607409	-0.0963465	0.187068	0.714836	LowInAD	80	69	protein_coding
ENSG00000267645	chr7	POLR2J2	102277496	102312088	1598	Simple	TCX	AD_vs_Control	0.840705	-0.0381442	0.189398	0.893051	LowInAD	80	69	protein_coding
ENSG00000161040	chr7	FBXL13	102453308	102715286	4319	Simple	TCX	AD_vs_Control	0.0707167	0.139259	0.0764171	0.151701	HighInAD	80	69	protein_coding
ENSG00000128606	chr7	LRRC17	102553438	102585396	2674	Simple	TCX	AD_vs_Control	0.0061102	-0.40628	0.145736	0.0301782	LowInAD	80	69	protein_coding
ENSG00000161048	chr7	NAPEPLD	102740223	102790007	7561	Simple	TCX	AD_vs_Control	0.0961191	-0.101674	0.0606572	0.188509	LowInAD	80	69	protein_coding
ENSG00000161057	chr7	PSMC2	102984701	103009842	3538	Simple	TCX	AD_vs_Control	0.0982977	0.0628327	0.0377326	0.191554	HighInAD	80	69	protein_coding
ENSG00000189056	chr7	RELN	103112231	103629963	12642	Simple	TCX	AD_vs_Control	0.768304	0.0540313	0.183023	0.840918	HighInAD	80	69	protein_coding
ENSG00000128536	chr7	CDHR3	105517242	105676877	9794	Simple	TCX	AD_vs_Control	0.872439	-0.0141297	0.087827	0.915586	LowInAD	80	69	protein_coding
ENSG00000253276	chr7	CCDC71L	106297211	106301442	4232	Simple	TCX	AD_vs_Control	0.0288052	-0.161014	0.0728277	0.0829547	LowInAD	80	69	protein_coding
ENSG00000105879	chr7	CBLL1	107384142	107402112	5481	Simple	TCX	AD_vs_Control	0.271127	0.0502196	0.045439	0.399426	HighInAD	80	69	protein_coding
ENSG00000128590	chr7	DNAJB9	108210012	108215294	2837	Simple	TCX	AD_vs_Control	0.00251614	0.178446	0.0579034	0.0159026	HighInAD	80	69	protein_coding
ENSG00000004866	chr7	ST7	116593292	116870157	6742	Simple	TCX	AD_vs_Control	0.495277	0.0432035	0.063174	0.619299	HighInAD	80	69	protein_coding
ENSG00000071243	chr7	ING3	120590803	120617270	5214	Simple	TCX	AD_vs_Control	0.313556	-0.0503006	0.049717	0.444805	LowInAD	80	69	protein_coding
ENSG00000002745	chr7	WNT16	120965421	120981158	3261	Simple	TCX	AD_vs_Control	0.0317608	-0.570208	0.262647	0.0885037	LowInAD	80	69	protein_coding
ENSG00000197157	chr7	SND1	127292234	127732661	6500	Simple	TCX	AD_vs_Control	0.650933	-0.0245604	0.0541545	0.749633	LowInAD	80	69	protein_coding
ENSG00000064419	chr7	TNPO3	128594948	128695198	3933	Simple	TCX	AD_vs_Control	0.000331453	0.243737	0.0660831	0.00345922	HighInAD	80	69	protein_coding
ENSG00000106554	chr7	CHCHD3	132469629	132766848	3718	Simple	TCX	AD_vs_Control	0.531608	-0.0234942	0.0374563	0.650576	LowInAD	80	69	protein_coding
ENSG00000085662	chr7	AKR1B1	134127102	134144036	3660	Simple	TCX	AD_vs_Control	0.0050901	0.109187	0.0383102	0.0265451	HighInAD	80	69	protein_coding
ENSG00000172331	chr7	BPGM	134331560	134364565	2539	Simple	TCX	AD_vs_Control	0.0474005	-0.0926806	0.0462979	0.115094	LowInAD	80	69	protein_coding
ENSG00000080802	chr7	CNOT4	135046547	135194875	6999	Simple	TCX	AD_vs_Control	0.950339	-0.00216055	0.034623	0.967199	LowInAD	80	69	protein_coding
ENSG00000146858	chr7	ZC3HAV1L	138710452	138720775	1753	Simple	TCX	AD_vs_Control	0.151366	0.161663	0.112011	0.260864	HighInAD	80	69	protein_coding
ENSG00000127362	chr7	TAS2R3	141463897	141464997	1101	Simple	TCX	AD_vs_Control	0.00744655	0.546967	0.201154	0.0346184	HighInAD	80	69	protein_coding
ENSG00000127364	chr7	TAS2R4	141478242	141479235	994	Simple	TCX	AD_vs_Control	0.253752	0.168933	0.14736	0.380902	HighInAD	80	69	protein_coding
ENSG00000159840	chr7	ZYX	143078173	143088204	3482	Simple	TCX	AD_vs_Control	0.00132661	0.219811	0.0669764	0.00985546	HighInAD	80	69	protein_coding
ENSG00000181220	chr7	ZNF746	149169885	149194908	8260	Simple	TCX	AD_vs_Control	0.0381948	0.098724	0.0471406	0.0997873	HighInAD	80	69	protein_coding
ENSG00000133619	chr7	KRBA1	149411872	149431664	5336	Simple	TCX	AD_vs_Control	0.974747	-0.00189464	0.059737	0.983558	LowInAD	80	69	protein_coding
ENSG00000181444	chr7	ZNF467	149461271	149470568	2734	Simple	TCX	AD_vs_Control	0.183309	0.169898	0.126996	0.30004	HighInAD	80	69	protein_coding
ENSG00000127399	chr7	LRRC61	150019728	150035239	2735	Simple	TCX	AD_vs_Control	0.971771	-0.00400677	0.113006	0.981657	LowInAD	80	69	protein_coding
ENSG00000188707	chr7	ZBED6CL	150026938	150029808	2871	Simple	TCX	AD_vs_Control	0.136713	-0.168008	0.112194	0.242494	LowInAD	80	69	protein_coding
ENSG00000181652	chr7	ATG9B	150709297	150721586	6404	Simple	TCX	AD_vs_Control	0.69228	-0.0365288	0.0920929	0.781908	LowInAD	80	69	protein_coding
ENSG00000082014	chr7	SMARCD3	150935850	150974982	5198	Simple	TCX	AD_vs_Control	0.209461	-0.0897215	0.0711316	0.331056	LowInAD	80	69	protein_coding
ENSG00000187260	chr7	WDR86	151072995	151107813	4026	Simple	TCX	AD_vs_Control	0.727114	0.0347007	0.0992222	0.809807	HighInAD	80	69	protein_coding
ENSG00000186480	chr7	INSIG1	155089486	155101945	3650	Simple	TCX	AD_vs_Control	0.29396	0.1199	0.113782	0.423981	HighInAD	80	69	protein_coding
ENSG00000218672	chr7	AC008060.7	155174771	155189051	1551	Simple	TCX	AD_vs_Control	0.830619	-0.078954	0.368356	0.885394	LowInAD	80	69	protein_coding
ENSG00000244291	chr7	C7orf13	156431057	156433348	2292	Simple	TCX	AD_vs_Control	0.137998	-0.137118	0.091869	0.244164	LowInAD	80	69	protein_coding
ENSG00000105993	chr7	DNAJB6	157128075	157210133	14981	Simple	TCX	AD_vs_Control	0.00678607	-0.184247	0.0669617	0.0324824	LowInAD	80	69	protein_coding
ENSG00000106018	chr7	VIPR2	158820866	158937649	5222	Simple	TCX	AD_vs_Control	0.000544888	-0.445739	0.125685	0.00502007	LowInAD	80	69	protein_coding
ENSG00000180190	chr8	TDRP	439803	495781	3602	Simple	TCX	AD_vs_Control	0.0653509	0.154427	0.0830838	0.14354	HighInAD	80	69	protein_coding
ENSG00000176595	chr8	KBTBD11	1922044	1955102	6710	Simple	TCX	AD_vs_Control	0.595196	0.0274632	0.0515601	0.70508	HighInAD	80	69	protein_coding
ENSG00000254093	chr8	PINX1	10622473	10697394	2802	Simple	TCX	AD_vs_Control	0.187294	-0.0890478	0.0671723	0.305013	LowInAD	80	69	protein_coding
ENSG00000171044	chr8	XKR6	10753555	11058875	5209	Simple	TCX	AD_vs_Control	0.0249717	0.216779	0.0955682	0.0757158	HighInAD	80	69	protein_coding
ENSG00000154328	chr8	NEIL2	11627148	11644855	3367	Simple	TCX	AD_vs_Control	0.223263	-0.070657	0.0577364	0.347157	LowInAD	80	69	protein_coding
ENSG00000164743	chr8	C8orf48	13424352	13425796	1445	Simple	TCX	AD_vs_Control	0.438823	-0.0963916	0.124122	0.568304	LowInAD	80	69	protein_coding
ENSG00000185053	chr8	SGCZ	13947373	15095848	2234	Simple	TCX	AD_vs_Control	0.410452	0.142562	0.172638	0.5412	HighInAD	80	69	protein_coding
ENSG00000078579	chr8	FGF20	16849678	16859690	1688	Simple	TCX	AD_vs_Control	2.88494e-05	-0.629802	0.145212	0.000546589	LowInAD	80	69	protein_coding
ENSG00000104613	chr8	INTS10	19674651	19709594	6869	Simple	TCX	AD_vs_Control	0.581358	-0.0267085	0.0483151	0.693273	LowInAD	80	69	protein_coding
ENSG00000120910	chr8	PPP3CC	22298332	22398652	2896	Simple	TCX	AD_vs_Control	0.28797	0.0583561	0.0546923	0.417825	HighInAD	80	69	protein_coding
ENSG00000134020	chr8	PEBP4	22570769	22857513	1324	Simple	TCX	AD_vs_Control	0.508659	0.0777594	0.117324	0.631012	HighInAD	80	69	protein_coding
ENSG00000215298	chr8	FP15737	23430157	23432974	2818	Simple	TCX	AD_vs_Control	0.91692	0.00865154	0.0827755	0.945365	HighInAD	80	69	protein_coding
ENSG00000104756	chr8	KCTD9	25285366	25315992	4380	Simple	TCX	AD_vs_Control	0.1997	0.0906741	0.0703438	0.319775	HighInAD	80	69	protein_coding
ENSG00000147419	chr8	CCDC25	27590835	27630170	4408	Simple	TCX	AD_vs_Control	0.0572369	-0.0921155	0.0480104	0.13089	LowInAD	80	69	protein_coding
ENSG00000104660	chr8	LEPROTL1	29952914	30034724	5421	Simple	TCX	AD_vs_Control	0.899313	-0.00561706	0.0443061	0.933658	LowInAD	80	69	protein_coding
ENSG00000104671	chr8	DCTN6	30013813	30041156	1984	Simple	TCX	AD_vs_Control	0.635389	0.016724	0.0351874	0.737585	HighInAD	80	69	protein_coding
ENSG00000197265	chr8	GTF2E2	30435835	30515768	2595	Simple	TCX	AD_vs_Control	0.767716	-0.0212956	0.0719475	0.840426	LowInAD	80	69	protein_coding
ENSG00000104687	chr8	GSR	30535583	30585443	3232	Simple	TCX	AD_vs_Control	0.592153	-0.0258965	0.0482192	0.702492	LowInAD	80	69	protein_coding
ENSG00000129696	chr8	TTI2	33330904	33371119	3777	Simple	TCX	AD_vs_Control	0.044815	-0.0903777	0.0446064	0.110847	LowInAD	80	69	protein_coding
ENSG00000183154	chr8	RP11-863K10.7	37592279	37594944	2086	Simple	TCX	AD_vs_Control	0.373595	0.084366	0.0944897	0.505073	HighInAD	80	69	protein_coding
ENSG00000147471	chr8	PROSC	37620111	37637283	3426	Simple	TCX	AD_vs_Control	0.152413	0.06774	0.0470559	0.262133	HighInAD	80	69	protein_coding
ENSG00000156675	chr8	RAB11FIP1	37716136	37756985	9602	Simple	TCX	AD_vs_Control	0.13975	-0.176603	0.118854	0.246348	LowInAD	80	69	protein_coding
ENSG00000175324	chr8	LSM1	38020839	38034248	1690	Simple	TCX	AD_vs_Control	0.77384	-0.0129396	0.0449356	0.844817	LowInAD	80	69	protein_coding
ENSG00000165046	chr8	LETM2	38243725	38267045	6114	Simple	TCX	AD_vs_Control	0.000754422	-0.237319	0.0687602	0.00641668	LowInAD	80	69	protein_coding
ENSG00000253729	chr8	PRKDC	48685669	48872743	15416	Simple	TCX	AD_vs_Control	0.0120759	0.154281	0.0605998	0.0477872	HighInAD	80	69	protein_coding
ENSG00000019549	chr8	SNAI2	49830249	49834299	2282	Simple	TCX	AD_vs_Control	0.147691	0.223786	0.153649	0.25645	HighInAD	80	69	protein_coding
ENSG00000023287	chr8	RB1CC1	53535016	53658403	7615	Simple	TCX	AD_vs_Control	0.671233	0.0452987	0.106478	0.766106	HighInAD	80	69	protein_coding
ENSG00000167904	chr8	TMEM68	56608983	56685966	6616	Simple	TCX	AD_vs_Control	8.9548e-07	-0.253256	0.0490502	4.19866e-05	LowInAD	80	69	protein_coding
ENSG00000137574	chr8	TGS1	56685701	56738007	3869	Simple	TCX	AD_vs_Control	0.339097	-0.037287	0.0388604	0.470761	LowInAD	80	69	protein_coding
ENSG00000104331	chr8	IMPAD1	57870492	57906403	7594	Simple	TCX	AD_vs_Control	0.065503	-0.105235	0.0566506	0.143732	LowInAD	80	69	protein_coding
ENSG00000035681	chr8	NSMAF	59496063	59572403	6165	Simple	TCX	AD_vs_Control	0.184252	0.0646597	0.0484369	0.301229	HighInAD	80	69	protein_coding
ENSG00000185728	chr8	YTHDF3	64081112	64125346	6164	Simple	TCX	AD_vs_Control	0.284968	0.0430181	0.0400659	0.414665	HighInAD	80	69	protein_coding
ENSG00000179041	chr8	RRS1	67341263	67342966	1704	Simple	TCX	AD_vs_Control	0.919197	-0.00627584	0.061743	0.946802	LowInAD	80	69	protein_coding
ENSG00000178125	chr8	PPP1R42	67876334	67968839	2250	Simple	TCX	AD_vs_Control	0.0737708	-0.0783607	0.0434687	0.156296	LowInAD	80	69	protein_coding
ENSG00000121022	chr8	COPS5	67955314	67996018	7779	Simple	TCX	AD_vs_Control	0.000105997	-0.159721	0.0399279	0.00146106	LowInAD	80	69	protein_coding
ENSG00000066777	chr8	ARFGEF1	68085747	68255912	10970	Simple	TCX	AD_vs_Control	0.00091102	0.123399	0.0363424	0.00740164	HighInAD	80	69	protein_coding
ENSG00000248801	chr8	RP11-664D7.4	69215703	69243726	1674	Simple	TCX	AD_vs_Control	0.0361548	-0.451239	0.213121	0.0962592	LowInAD	80	69	protein_coding
ENSG00000137573	chr8	SULF1	70378859	70573150	9404	Simple	TCX	AD_vs_Control	0.391731	0.188577	0.219437	0.523003	HighInAD	80	69	protein_coding
ENSG00000140396	chr8	NCOA2	71021997	71316040	10026	Simple	TCX	AD_vs_Control	0.0851703	0.0718447	0.0414146	0.172892	HighInAD	80	69	protein_coding
ENSG00000258677	chr8	RP11-463D19.2	74600926	74791089	776	Simple	TCX	AD_vs_Control	0.155266	0.1814	0.126894	0.26558	HighInAD	80	69	protein_coding
ENSG00000121005	chr8	CRISPLD1	75896750	75946793	4543	Simple	TCX	AD_vs_Control	0.0454855	0.401538	0.19881	0.111989	HighInAD	80	69	protein_coding
ENSG00000133740	chr8	E2F5	86089460	86129387	5922	Simple	TCX	AD_vs_Control	0.00031121	-0.18109	0.0488632	0.00329814	LowInAD	80	69	protein_coding
ENSG00000176731	chr8	C8orf59	86126311	86132650	2508	Simple	TCX	AD_vs_Control	0.000130186	-0.157424	0.0399021	0.00170426	LowInAD	80	69	protein_coding
ENSG00000197275	chr8	RAD54B	95384188	95487337	5313	Simple	TCX	AD_vs_Control	0.074313	-0.0988288	0.054927	0.15714	LowInAD	80	69	protein_coding
ENSG00000265817	chr8	FSBP	95390605	95449180	3182	Simple	TCX	AD_vs_Control	0.132236	0.105993	0.0699653	0.23714	HighInAD	80	69	protein_coding
ENSG00000156467	chr8	UQCRB	97238148	97247862	9715	Simple	TCX	AD_vs_Control	3.0607e-07	-0.271166	0.0501933	1.99888e-05	LowInAD	80	69	protein_coding
ENSG00000104341	chr8	LAPTM4B	98787285	98865241	3197	Simple	TCX	AD_vs_Control	0.0111718	0.173684	0.0674671	0.0455101	HighInAD	80	69	protein_coding
ENSG00000104356	chr8	POP1	99129525	99172062	4852	Simple	TCX	AD_vs_Control	0.000447287	-0.248252	0.0688963	0.00434358	LowInAD	80	69	protein_coding
ENSG00000048392	chr8	RRM2B	103216730	103251346	5548	Simple	TCX	AD_vs_Control	0.548484	0.0342102	0.0568638	0.664767	HighInAD	80	69	protein_coding
ENSG00000155090	chr8	KLF10	103661007	103668130	4003	Simple	TCX	AD_vs_Control	0.682117	-0.0579922	0.141271	0.77433	LowInAD	80	69	protein_coding
ENSG00000120526	chr8	NUDCD1	110253148	110346614	4439	Simple	TCX	AD_vs_Control	0.847263	0.012518	0.0648604	0.897768	HighInAD	80	69	protein_coding
ENSG00000136999	chr8	NOV	120428546	120436593	2673	Simple	TCX	AD_vs_Control	0.682779	0.104586	0.255336	0.774885	HighInAD	80	69	protein_coding
ENSG00000064313	chr8	TAF2	120743015	120845103	6547	Simple	TCX	AD_vs_Control	8.59819e-07	0.225677	0.0436312	4.10294e-05	HighInAD	80	69	protein_coding
ENSG00000172172	chr8	MRPL13	121393000	121457642	4210	Simple	TCX	AD_vs_Control	0.0679628	-0.102485	0.0556769	0.147543	LowInAD	80	69	protein_coding
ENSG00000136986	chr8	DERL1	124025404	124054663	7081	Simple	TCX	AD_vs_Control	0.281341	-0.0459734	0.0424955	0.410672	LowInAD	80	69	protein_coding
ENSG00000156787	chr8	TBC1D31	124054208	124164393	8611	Simple	TCX	AD_vs_Control	0.237443	-0.0642743	0.0541525	0.362605	LowInAD	80	69	protein_coding
ENSG00000189376	chr8	C8orf76	124232196	124253638	2468	Simple	TCX	AD_vs_Control	0.657202	-0.0214818	0.0482942	0.754809	LowInAD	80	69	protein_coding
ENSG00000156802	chr8	ATAD2	124332090	124428590	7118	Simple	TCX	AD_vs_Control	0.781275	-0.0190725	0.0685471	0.850537	LowInAD	80	69	protein_coding
ENSG00000183665	chr8	TRMT12	125463048	125474391	2339	Simple	TCX	AD_vs_Control	0.12845	0.107449	0.0702251	0.232219	HighInAD	80	69	protein_coding
ENSG00000147687	chr8	TATDN1	125500726	125551699	4778	Simple	TCX	AD_vs_Control	0.0620011	-0.114689	0.060919	0.13836	LowInAD	80	69	protein_coding
ENSG00000104549	chr8	SQLE	126010739	126034525	4305	Simple	TCX	AD_vs_Control	0.223918	0.131514	0.107618	0.347865	HighInAD	80	69	protein_coding
ENSG00000156831	chr8	NSMCE2	126103921	126379362	2714	Simple	TCX	AD_vs_Control	0.82165	-0.0110498	0.0489185	0.878996	LowInAD	80	69	protein_coding
ENSG00000153317	chr8	ASAP1	131064353	131455906	8278	Simple	TCX	AD_vs_Control	0.136636	0.0937831	0.0626151	0.242424	HighInAD	80	69	protein_coding
ENSG00000008513	chr8	ST3GAL1	134467091	134584183	8730	Simple	TCX	AD_vs_Control	0.0399477	0.152316	0.0733952	0.102812	HighInAD	80	69	protein_coding
ENSG00000066827	chr8	ZFAT	135490031	135725292	8900	Simple	TCX	AD_vs_Control	0.982242	0.00121531	0.0544963	0.988543	HighInAD	80	69	protein_coding
ENSG00000105339	chr8	DENND3	142127377	142205907	14670	Simple	TCX	AD_vs_Control	0.361726	0.100479	0.109774	0.493712	HighInAD	80	69	protein_coding
ENSG00000171045	chr8	TSNARE1	143293441	143484601	4060	Simple	TCX	AD_vs_Control	0.619629	0.0305284	0.061354	0.724898	HighInAD	80	69	protein_coding
ENSG00000177335	chr8	C8orf31	144120626	144141359	2929	Simple	TCX	AD_vs_Control	0.00309796	-0.267175	0.0886237	0.0185811	LowInAD	80	69	protein_coding
ENSG00000185730	chr8	ZNF696	144371846	144380231	4012	Simple	TCX	AD_vs_Control	0.101861	-0.0745115	0.0452232	0.196688	LowInAD	80	69	protein_coding
ENSG00000158106	chr8	RHPN1	144451057	144466390	4172	Simple	TCX	AD_vs_Control	0.0352979	0.202592	0.0952338	0.0947626	HighInAD	80	69	protein_coding
ENSG00000147813	chr8	NAPRT1	144656955	144660819	3079	Simple	TCX	AD_vs_Control	0.794923	0.0356295	0.136794	0.860137	HighInAD	80	69	protein_coding
ENSG00000183309	chr8	ZNF623	144718183	144735900	4334	Simple	TCX	AD_vs_Control	0.0385589	0.193047	0.092356	0.100384	HighInAD	80	69	protein_coding
ENSG00000178719	chr8	GRINA	145064226	145067583	2527	Simple	TCX	AD_vs_Control	0.248438	0.0611548	0.0527473	0.374854	HighInAD	80	69	protein_coding
ENSG00000197858	chr8	GPAA1	145137493	145141119	3269	Simple	TCX	AD_vs_Control	0.638904	-0.0240949	0.0512283	0.740419	LowInAD	80	69	protein_coding
ENSG00000179091	chr8	CYC1	145149930	145152428	1975	Simple	TCX	AD_vs_Control	0.622557	0.0259538	0.0526001	0.727254	HighInAD	80	69	protein_coding
ENSG00000179698	chr8	KIAA1875	145162629	145173218	8967	Simple	TCX	AD_vs_Control	0.962754	-0.00683639	0.146114	0.975745	LowInAD	80	69	protein_coding
ENSG00000188686	chr8	SCXA	145490549	145492470	999	Simple	TCX	AD_vs_Control	0.430168	0.0981732	0.124051	0.559827	HighInAD	80	69	protein_coding
ENSG00000271698	chr8	GS1-393G12.13	145576888	145579269	1596	Simple	TCX	AD_vs_Control	0.00798565	-0.249288	0.0925138	0.036362	LowInAD	80	69	protein_coding
ENSG00000071894	chr8	CPSF1	145618444	145634753	6096	Simple	TCX	AD_vs_Control	0.00955788	0.201551	0.0766144	0.0411156	HighInAD	80	69	protein_coding
ENSG00000160948	chr8	VPS28	145649000	145653931	3738	Simple	TCX	AD_vs_Control	0.0467845	-0.0734659	0.0365955	0.114053	LowInAD	80	69	protein_coding
ENSG00000254402	chr8	LRRC24	145747761	145752416	1772	Simple	TCX	AD_vs_Control	0.680115	0.0140767	0.034064	0.772806	HighInAD	80	69	protein_coding
ENSG00000170619	chr8	COMMD5	146066427	146079121	2909	Simple	TCX	AD_vs_Control	0.120517	-0.0558814	0.0357541	0.221794	LowInAD	80	69	protein_coding
ENSG00000170631	chr8	ZNF16	146155744	146176274	5237	Simple	TCX	AD_vs_Control	0.0430229	-0.103155	0.0504755	0.107983	LowInAD	80	69	protein_coding
ENSG00000170122	chr9	FOXD4	116237	118417	2181	Simple	TCX	AD_vs_Control	0.6031	0.107387	0.206026	0.711277	HighInAD	80	69	protein_coding
ENSG00000096968	chr9	JAK2	4985033	5128183	6068	Simple	TCX	AD_vs_Control	0.000167016	0.230445	0.0594247	0.00205867	HighInAD	80	69	protein_coding
ENSG00000164975	chr9	SNAPC3	15422702	15465951	6684	Simple	TCX	AD_vs_Control	0.0151603	0.102228	0.0415323	0.0551681	HighInAD	80	69	protein_coding
ENSG00000198642	chr9	KLHL9	21329670	21335379	5710	Simple	TCX	AD_vs_Control	0.0240462	0.134917	0.0590877	0.0738869	HighInAD	80	69	protein_coding
ENSG00000264545	chr9	RP11-145E5.5	21802635	22032985	935	Simple	TCX	AD_vs_Control	0.000610681	0.490897	0.139722	0.00547676	HighInAD	80	69	protein_coding
ENSG00000086061	chr9	DNAJA1	33025209	33039905	2730	Simple	TCX	AD_vs_Control	0.00575048	0.360238	0.128264	0.0289562	HighInAD	80	69	protein_coding
ENSG00000086065	chr9	CHMP5	33264940	33281977	2237	Simple	TCX	AD_vs_Control	0.38037	0.0286451	0.0325427	0.511748	HighInAD	80	69	protein_coding
ENSG00000165272	chr9	AQP3	33441152	33447609	2928	Simple	TCX	AD_vs_Control	0.903637	-0.0243644	0.200851	0.936499	LowInAD	80	69	protein_coding
ENSG00000186638	chr9	KIF24	34252379	34329198	6226	Simple	TCX	AD_vs_Control	0.000187003	-0.259426	0.067434	0.00224058	LowInAD	80	69	protein_coding
ENSG00000164970	chr9	FAM219A	34398182	34458568	3782	Simple	TCX	AD_vs_Control	0.642965	-0.0205769	0.0442847	0.743673	LowInAD	80	69	protein_coding
ENSG00000164967	chr9	RPP25L	34610483	34612101	1092	Simple	TCX	AD_vs_Control	0.479244	-0.051379	0.0724074	0.604818	LowInAD	80	69	protein_coding
ENSG00000147955	chr9	SIGMAR1	34634719	34637806	2196	Simple	TCX	AD_vs_Control	0.483145	-0.0336297	0.0478179	0.608321	LowInAD	80	69	protein_coding
ENSG00000213930	chr9	GALT	34638130	34651032	4363	Simple	TCX	AD_vs_Control	0.723384	-0.0197808	0.0557658	0.80696	LowInAD	80	69	protein_coding
ENSG00000137094	chr9	DNAJB5	34989638	34998897	5891	Simple	TCX	AD_vs_Control	0.0792138	-0.159319	0.0900487	0.164377	LowInAD	80	69	protein_coding
ENSG00000165280	chr9	VCP	35056061	35073246	5438	Simple	TCX	AD_vs_Control	0.010688	0.124068	0.0478947	0.0442404	HighInAD	80	69	protein_coding
ENSG00000215187	chr9	FAM166B	35561828	35563896	1372	Simple	TCX	AD_vs_Control	2.0049e-05	-0.451985	0.102069	0.00041194	LowInAD	80	69	protein_coding
ENSG00000137101	chr9	CD72	35609530	35646807	3374	Simple	TCX	AD_vs_Control	1.38304e-05	-0.322203	0.0712849	0.000314722	LowInAD	80	69	protein_coding
ENSG00000159884	chr9	CCDC107	35658301	35661508	1445	Simple	TCX	AD_vs_Control	0.0150149	-0.127459	0.0517068	0.0548288	LowInAD	80	69	protein_coding
ENSG00000137135	chr9	ARHGEF39	35658872	35675863	6496	Simple	TCX	AD_vs_Control	6.24889e-07	-0.390318	0.0744301	3.31817e-05	LowInAD	80	69	protein_coding
ENSG00000107175	chr9	CREB3	35732332	35737001	1903	Simple	TCX	AD_vs_Control	0.137165	0.0428821	0.0286696	0.243084	HighInAD	80	69	protein_coding
ENSG00000107185	chr9	RGP1	35749203	35758572	7180	Simple	TCX	AD_vs_Control	0.0783901	0.0932066	0.0525346	0.163099	HighInAD	80	69	protein_coding
ENSG00000215183	chr9	MSMP	35752987	35756610	787	Simple	TCX	AD_vs_Control	5.81191e-07	0.330656	0.0628588	3.15224e-05	HighInAD	80	69	protein_coding
ENSG00000159899	chr9	NPR2	35792151	35809729	3865	Simple	TCX	AD_vs_Control	7.56763e-07	0.407875	0.0784205	3.78756e-05	HighInAD	80	69	protein_coding
ENSG00000137133	chr9	HINT2	35812957	35815351	2395	Simple	TCX	AD_vs_Control	7.03487e-05	-0.346132	0.0842507	0.00106948	LowInAD	80	69	protein_coding
ENSG00000137054	chr9	POLR1E	37485932	37503694	2512	Simple	TCX	AD_vs_Control	0.299688	-0.056335	0.0541011	0.429839	LowInAD	80	69	protein_coding
ENSG00000255872	chr9	RP11-613M10.9	37588410	38068684	2591	Simple	TCX	AD_vs_Control	0.778743	-0.0108982	0.0387086	0.848593	LowInAD	80	69	protein_coding
ENSG00000070601	chr9	FRMPD1	37650997	37746901	6724	Simple	TCX	AD_vs_Control	0.499674	-0.0598485	0.088414	0.623258	LowInAD	80	69	protein_coding
ENSG00000107371	chr9	EXOSC3	37766975	37801434	3023	Simple	TCX	AD_vs_Control	0.59089	-0.0308997	0.0573394	0.701263	LowInAD	80	69	protein_coding
ENSG00000122696	chr9	SLC25A51	37879400	37904350	3943	Simple	TCX	AD_vs_Control	0.629314	0.0388487	0.0802912	0.732644	HighInAD	80	69	protein_coding
ENSG00000227921	chr9	AL353791.1	40028620	40032417	3798	Simple	TCX	AD_vs_Control	0.0297619	0.260692	0.118625	0.0847743	HighInAD	80	69	protein_coding
ENSG00000268578	chr9	AL354718.1	45441273	45441542	270	Simple	TCX	AD_vs_Control	0.00110593	-0.771059	0.231048	0.00857375	LowInAD	80	69	protein_coding
ENSG00000182368	chr9	FAM27A	45727107	45728274	616	Simple	TCX	AD_vs_Control	0.323198	-0.236477	0.238455	0.454528	LowInAD	80	69	protein_coding
ENSG00000232833	chr9	FAM27E3	67784944	67786624	1506	Simple	TCX	AD_vs_Control	0.00191281	-0.415649	0.131177	0.0129573	LowInAD	80	69	protein_coding
ENSG00000187866	chr9	FAM122A	71394964	71398609	3646	Simple	TCX	AD_vs_Control	0.828997	-0.0103696	0.0479129	0.884355	LowInAD	80	69	protein_coding
ENSG00000165060	chr9	FXN	71650175	71715094	2939	Simple	TCX	AD_vs_Control	0.508037	-0.0343127	0.0516955	0.630482	LowInAD	80	69	protein_coding
ENSG00000119138	chr9	KLF9	72999503	73029540	5185	Simple	TCX	AD_vs_Control	0.0690091	0.189241	0.103204	0.149158	HighInAD	80	69	protein_coding
ENSG00000156052	chr9	GNAQ	80331003	80646374	6738	Simple	TCX	AD_vs_Control	0.270532	0.0382432	0.0345596	0.39873	HighInAD	80	69	protein_coding
ENSG00000165105	chr9	RASEF	85594500	85678092	6649	Simple	TCX	AD_vs_Control	0.00104943	0.323981	0.0966232	0.00823901	HighInAD	80	69	protein_coding
ENSG00000172159	chr9	FRMD3	85857905	86153461	6361	Simple	TCX	AD_vs_Control	0.888316	-0.0114532	0.0813941	0.926176	LowInAD	80	69	protein_coding
ENSG00000135040	chr9	NAA35	88556061	88637213	3641	Simple	TCX	AD_vs_Control	0.00385118	0.158842	0.0539661	0.0217788	HighInAD	80	69	protein_coding
ENSG00000130045	chr9	NXNL2	91150016	91199189	2339	Simple	TCX	AD_vs_Control	0.0293479	-0.340754	0.154655	0.0839704	LowInAD	80	69	protein_coding
ENSG00000188312	chr9	CENPP	95087766	95382815	9788	Simple	TCX	AD_vs_Control	2.68729e-05	-0.308399	0.0708153	0.000515077	LowInAD	80	69	protein_coding
ENSG00000185963	chr9	BICD2	95473645	95527094	6427	Simple	TCX	AD_vs_Control	0.0471307	0.107363	0.0535663	0.114686	HighInAD	80	69	protein_coding
ENSG00000127081	chr9	ZNF484	95607874	95640304	3428	Simple	TCX	AD_vs_Control	0.00903786	0.139103	0.0524772	0.0395913	HighInAD	80	69	protein_coding
ENSG00000196312	chr9	HIATL2	99660348	99775862	1313	Simple	TCX	AD_vs_Control	0.0823809	0.132077	0.0754441	0.168873	HighInAD	80	69	protein_coding
ENSG00000136842	chr9	TMOD1	100263462	100364030	3708	Simple	TCX	AD_vs_Control	0.165081	-0.115884	0.0830057	0.277773	LowInAD	80	69	protein_coding
ENSG00000136925	chr9	TSTD2	100362362	100395962	5980	Simple	TCX	AD_vs_Control	0.109329	-0.0880368	0.0546014	0.206821	LowInAD	80	69	protein_coding
ENSG00000119523	chr9	ALG2	101978708	101984238	2980	Simple	TCX	AD_vs_Control	0.0410339	0.133387	0.0646292	0.104579	HighInAD	80	69	protein_coding
ENSG00000106803	chr9	SEC61B	101984346	101992897	1190	Simple	TCX	AD_vs_Control	0.659708	-0.017685	0.0400714	0.756829	LowInAD	80	69	protein_coding
ENSG00000136897	chr9	MRPL50	104149915	104160896	3332	Simple	TCX	AD_vs_Control	0.171485	0.0600024	0.0436351	0.285691	HighInAD	80	69	protein_coding
ENSG00000106771	chr9	TMEM245	111777432	111882225	9484	Simple	TCX	AD_vs_Control	0.000817322	0.147914	0.0431521	0.00681228	HighInAD	80	69	protein_coding
ENSG00000136813	chr9	KIAA0368	114122972	114247025	8449	Simple	TCX	AD_vs_Control	0.477002	-0.0264698	0.0371135	0.602803	LowInAD	80	69	protein_coding
ENSG00000173258	chr9	ZNF483	114287439	114340124	5738	Simple	TCX	AD_vs_Control	0.128978	0.157168	0.102863	0.23291	HighInAD	80	69	protein_coding
ENSG00000059769	chr9	DNAJC25	114393632	114432508	3675	Simple	TCX	AD_vs_Control	9.21521e-06	-0.223567	0.0484031	0.00023195	LowInAD	80	69	protein_coding
ENSG00000244115	chr9	DNAJC25-GNG10	114393666	114432509	1448	Simple	TCX	AD_vs_Control	0.00498825	-0.136215	0.0476791	0.0261634	LowInAD	80	69	protein_coding
ENSG00000242616	chr9	GNG10	114423615	114432526	1491	Simple	TCX	AD_vs_Control	0.0260412	-0.110978	0.0492895	0.0778065	LowInAD	80	69	protein_coding
ENSG00000119314	chr9	PTBP3	114980715	115095947	7520	Simple	TCX	AD_vs_Control	0.30028	-0.0553043	0.0531767	0.430467	LowInAD	80	69	protein_coding
ENSG00000136875	chr9	PRPF4	116037623	116055185	3613	Simple	TCX	AD_vs_Control	0.954856	0.00185583	0.0327189	0.970254	HighInAD	80	69	protein_coding
ENSG00000148225	chr9	WDR31	116075502	116102578	4933	Simple	TCX	AD_vs_Control	0.0458505	-0.220394	0.109309	0.112519	LowInAD	80	69	protein_coding
ENSG00000148229	chr9	POLE3	116169515	116172952	2604	Simple	TCX	AD_vs_Control	0.143208	-0.0673078	0.0456968	0.250635	LowInAD	80	69	protein_coding
ENSG00000148219	chr9	ASTN2	119187504	120177348	8290	Simple	TCX	AD_vs_Control	0.957082	-0.00341985	0.0634243	0.971754	LowInAD	80	69	protein_coding
ENSG00000119402	chr9	FBXW2	123514256	123555690	11263	Simple	TCX	AD_vs_Control	0.916989	0.0067393	0.0645328	0.945418	HighInAD	80	69	protein_coding
ENSG00000119396	chr9	RAB14	123940415	123985292	4304	Simple	TCX	AD_vs_Control	0.0442587	0.0742535	0.0365511	0.109994	HighInAD	80	69	protein_coding
ENSG00000185681	chr9	MORN5	124922190	124962367	1804	Simple	TCX	AD_vs_Control	0.00881568	-0.333522	0.125403	0.0389484	LowInAD	80	69	protein_coding
ENSG00000056586	chr9	RC3H2	125606835	125667620	11545	Simple	TCX	AD_vs_Control	0.254493	0.0525118	0.0458777	0.381736	HighInAD	80	69	protein_coding
ENSG00000119522	chr9	DENND1A	126141933	126692431	10254	Simple	TCX	AD_vs_Control	0.00811869	-0.192152	0.0714644	0.0367844	LowInAD	80	69	protein_coding
ENSG00000044574	chr9	HSPA5	127997132	128003609	3908	Simple	TCX	AD_vs_Control	0.000299585	0.431416	0.116074	0.00320605	HighInAD	80	69	protein_coding
ENSG00000169155	chr9	ZBTB43	129567285	129600489	7052	Simple	TCX	AD_vs_Control	0.0481284	0.0941917	0.0472092	0.11623	HighInAD	80	69	protein_coding
ENSG00000196152	chr9	ZNF79	130186661	130207651	2187	Simple	TCX	AD_vs_Control	0.0507298	0.130558	0.0662002	0.120537	HighInAD	80	69	protein_coding
ENSG00000160401	chr9	C9orf117	130469268	130478281	4703	Simple	TCX	AD_vs_Control	0.000128202	-0.341928	0.0865775	0.00168423	LowInAD	80	69	protein_coding
ENSG00000136908	chr9	DPM2	130697378	130700763	3133	Simple	TCX	AD_vs_Control	0.000361479	-0.161902	0.0441888	0.0036864	LowInAD	80	69	protein_coding
ENSG00000171169	chr9	NAIF1	130823512	130830485	3621	Simple	TCX	AD_vs_Control	0.00429222	-0.162544	0.0559076	0.0235553	LowInAD	80	69	protein_coding
ENSG00000167110	chr9	GOLGA2	131018108	131038274	6961	Simple	TCX	AD_vs_Control	0.00792713	-0.0953112	0.0353372	0.0361606	LowInAD	80	69	protein_coding
ENSG00000119333	chr9	WDR34	131395940	131419066	2604	Simple	TCX	AD_vs_Control	0.152033	-0.0907102	0.0629534	0.261634	LowInAD	80	69	protein_coding
ENSG00000107021	chr9	TBC1D13	131549483	131572711	3982	Simple	TCX	AD_vs_Control	0.0113436	-0.127343	0.0495729	0.045947	LowInAD	80	69	protein_coding
ENSG00000175283	chr9	DOLK	131707809	131709898	2090	Simple	TCX	AD_vs_Control	0.200316	-0.109943	0.0854102	0.320429	LowInAD	80	69	protein_coding
ENSG00000188483	chr9	IER5L	131937835	131940540	2706	Simple	TCX	AD_vs_Control	0.558142	-0.098282	0.167394	0.673461	LowInAD	80	69	protein_coding
ENSG00000148335	chr9	NTMT1	132371163	132398209	2674	Simple	TCX	AD_vs_Control	0.613471	0.0222883	0.044017	0.719765	HighInAD	80	69	protein_coding
ENSG00000130707	chr9	ASS1	133320316	133376661	3050	Simple	TCX	AD_vs_Control	0.356928	-0.132489	0.143301	0.488875	LowInAD	80	69	protein_coding
ENSG00000126882	chr9	FAM78A	134133463	134151934	5499	Simple	TCX	AD_vs_Control	0.342319	-0.091803	0.0963199	0.474148	LowInAD	80	69	protein_coding
ENSG00000107263	chr9	RAPGEF1	134452157	134615461	7123	Simple	TCX	AD_vs_Control	6.7951e-05	0.305787	0.0742667	0.00104127	HighInAD	80	69	protein_coding
ENSG00000196358	chr9	NTNG2	135037334	135119921	5415	Simple	TCX	AD_vs_Control	0.328573	-0.106625	0.108723	0.459992	LowInAD	80	69	protein_coding
ENSG00000125482	chr9	TTF1	135251008	135282209	3113	Simple	TCX	AD_vs_Control	0.00702937	-0.130121	0.0475017	0.0332837	LowInAD	80	69	protein_coding
ENSG00000165695	chr9	AK8	135600965	135754164	2731	Simple	TCX	AD_vs_Control	0.0223517	-0.239353	0.103518	0.0706161	LowInAD	80	69	protein_coding
ENSG00000165698	chr9	C9orf9	135753414	135765588	2823	Simple	TCX	AD_vs_Control	0.0132269	-0.142523	0.0567296	0.0505825	LowInAD	80	69	protein_coding
ENSG00000148296	chr9	SURF6	136197552	136203235	2684	Simple	TCX	AD_vs_Control	0.650445	-0.0186636	0.0410908	0.749335	LowInAD	80	69	protein_coding
ENSG00000198870	chr9	C9orf96	136243117	136271220	5518	Simple	TCX	AD_vs_Control	0.0208359	-0.176626	0.0754917	0.0674102	LowInAD	80	69	protein_coding
ENSG00000130635	chr9	COL5A1	137533620	137736686	11186	Simple	TCX	AD_vs_Control	0.450003	0.0924987	0.122076	0.578253	HighInAD	80	69	protein_coding
ENSG00000160360	chr9	GPSM1	139221932	139254057	4945	Simple	TCX	AD_vs_Control	0.424111	0.0430829	0.053729	0.554342	HighInAD	80	69	protein_coding
ENSG00000213221	chr9	DNLZ	139253932	139258241	3144	Simple	TCX	AD_vs_Control	0.000758083	-0.283946	0.0823036	0.00643504	LowInAD	80	69	protein_coding
ENSG00000159069	chr9	FBXW5	139834887	139839148	3252	Simple	TCX	AD_vs_Control	0.0659214	0.0588381	0.0317237	0.144412	HighInAD	80	69	protein_coding
ENSG00000197191	chr9	C9orf169	140119087	140120763	1297	Simple	TCX	AD_vs_Control	0.00503294	-0.277097	0.097094	0.0263358	LowInAD	80	69	protein_coding
ENSG00000188986	chr9	NELFB	140149625	140167998	2698	Simple	TCX	AD_vs_Control	0.60046	0.0173004	0.0329509	0.709251	HighInAD	80	69	protein_coding
ENSG00000165802	chr9	NSMF	140342022	140353786	4974	Simple	TCX	AD_vs_Control	0.61823	0.0461635	0.0924067	0.723687	HighInAD	80	69	protein_coding
ENSG00000182154	chr9	MRPL41	140445651	140447007	1262	Simple	TCX	AD_vs_Control	0.0656534	-0.177365	0.0955339	0.143983	LowInAD	80	69	protein_coding
ENSG00000107929	chr10	LARP4B	855484	977564	10125	Simple	TCX	AD_vs_Control	0.0199238	-0.0970152	0.041159	0.0655306	LowInAD	80	69	protein_coding
ENSG00000107937	chr10	GTPBP4	1034338	1065876	6161	Simple	TCX	AD_vs_Control	0.00349356	-0.149715	0.0503164	0.0202475	LowInAD	80	69	protein_coding
ENSG00000148377	chr10	IDI2	1064847	1071799	1359	Simple	TCX	AD_vs_Control	0.000143749	-0.304456	0.0776955	0.00183006	LowInAD	80	69	protein_coding
ENSG00000067064	chr10	IDI1	1085848	1095110	3589	Simple	TCX	AD_vs_Control	0.673739	0.0263787	0.0625112	0.768053	HighInAD	80	69	protein_coding
ENSG00000151632	chr10	AKR1C2	5029967	5060223	6086	Simple	TCX	AD_vs_Control	0.00243764	0.495056	0.160113	0.0155196	HighInAD	80	69	protein_coding
ENSG00000151655	chr10	ITIH2	7745232	7791483	3378	Simple	TCX	AD_vs_Control	0.00758987	0.528347	0.194784	0.0350644	HighInAD	80	69	protein_coding
ENSG00000107537	chr10	PHYH	13319796	13344412	3381	Simple	TCX	AD_vs_Control	0.457371	0.0563506	0.0755952	0.585061	HighInAD	80	69	protein_coding
ENSG00000165630	chr10	PRPF18	13628927	13672868	1865	Simple	TCX	AD_vs_Control	0.333111	0.0470413	0.0484207	0.464722	HighInAD	80	69	protein_coding
ENSG00000239665	chr10	RP11-295P9.3	13652047	13710299	12929	Simple	TCX	AD_vs_Control	0.0532884	-0.0858963	0.0440388	0.124618	LowInAD	80	69	protein_coding
ENSG00000176236	chr10	C10orf111	15137384	15139318	1714	Simple	TCX	AD_vs_Control	0.365198	-0.10838	0.119268	0.497172	LowInAD	80	69	protein_coding
ENSG00000165997	chr10	ARL5B	18948334	18970568	7196	Simple	TCX	AD_vs_Control	0.676618	-0.027118	0.0648704	0.770255	LowInAD	80	69	protein_coding
ENSG00000148450	chr10	MSRB2	23384435	23410942	2052	Simple	TCX	AD_vs_Control	0.134917	-0.0866563	0.057601	0.240485	LowInAD	80	69	protein_coding
ENSG00000165312	chr10	OTUD1	23728198	23731308	3111	Simple	TCX	AD_vs_Control	0.203004	-0.09148	0.0714945	0.32354	LowInAD	80	69	protein_coding
ENSG00000148459	chr10	PDSS1	26986588	27035727	1959	Simple	TCX	AD_vs_Control	0.128848	-0.112914	0.0738744	0.232759	LowInAD	80	69	protein_coding
ENSG00000107890	chr10	ANKRD26	27280843	27389421	8241	Simple	TCX	AD_vs_Control	0.799453	0.0132926	0.0522138	0.86337	HighInAD	80	69	protein_coding
ENSG00000136758	chr10	YME1L1	27399383	27444195	6993	Simple	TCX	AD_vs_Control	7.41145e-05	0.136812	0.0334118	0.00111246	HighInAD	80	69	protein_coding
ENSG00000243660	chr10	ZNF487	43932282	43991517	5037	Simple	TCX	AD_vs_Control	0.00307532	-0.167189	0.0554138	0.0184811	LowInAD	80	69	protein_coding
ENSG00000152726	chr10	FAM21B	47894023	47949412	4382	Simple	TCX	AD_vs_Control	0.513535	-0.122124	0.186406	0.634909	LowInAD	80	69	protein_coding
ENSG00000107623	chr10	GDF10	48425815	48438976	2458	Simple	TCX	AD_vs_Control	0.120647	-0.200534	0.128351	0.221953	LowInAD	80	69	protein_coding
ENSG00000225830	chr10	ERCC6	50663414	50747584	8840	Simple	TCX	AD_vs_Control	0.334043	0.0471396	0.0486158	0.465732	HighInAD	80	69	protein_coding
ENSG00000243251	chr10	PGBD3	50723151	50747086	3507	Simple	TCX	AD_vs_Control	0.0321034	0.151102	0.0697418	0.0891393	HighInAD	80	69	protein_coding
ENSG00000258838	chr10	ERCC6-PGBD3	50723247	50747584	3518	Simple	TCX	AD_vs_Control	0.0244482	0.15337	0.0673635	0.0746487	HighInAD	80	69	protein_coding
ENSG00000099290	chr10	FAM21A	51827648	51893269	5162	Simple	TCX	AD_vs_Control	0.0697133	0.117153	0.064054	0.150173	HighInAD	80	69	protein_coding
ENSG00000177613	chr10	CSTF2T	53455247	53459355	4109	Simple	TCX	AD_vs_Control	0.00411572	0.217673	0.0745112	0.0228695	HighInAD	80	69	protein_coding
ENSG00000151151	chr10	IPMK	59951278	60027694	6133	Simple	TCX	AD_vs_Control	0.0950894	-0.0884642	0.0526109	0.187201	LowInAD	80	69	protein_coding
ENSG00000108064	chr10	TFAM	60144782	60158981	5606	Simple	TCX	AD_vs_Control	0.501773	-0.0379983	0.0564111	0.625097	LowInAD	80	69	protein_coding
ENSG00000165443	chr10	PHYHIPL	60936350	61007534	4093	Simple	TCX	AD_vs_Control	0.533303	0.0367016	0.0587553	0.651749	HighInAD	80	69	protein_coding
ENSG00000181915	chr10	ADO	64564516	64568238	3723	Simple	TCX	AD_vs_Control	0.798888	-0.0174312	0.0682738	0.863023	LowInAD	80	69	protein_coding
ENSG00000198954	chr10	KIAA1279	70748487	70776738	2699	Simple	TCX	AD_vs_Control	0.135138	0.094273	0.0626997	0.240739	HighInAD	80	69	protein_coding
ENSG00000042286	chr10	AIFM2	71857979	71892690	5131	Simple	TCX	AD_vs_Control	0.404796	-0.0583478	0.0698082	0.535707	LowInAD	80	69	protein_coding
ENSG00000180817	chr10	PPA1	71962586	71993667	5164	Simple	TCX	AD_vs_Control	0.616224	0.0335969	0.0668693	0.722159	HighInAD	80	69	protein_coding
ENSG00000166228	chr10	PCBD1	72642037	72648541	1614	Simple	TCX	AD_vs_Control	0.211213	0.0967673	0.0770147	0.333239	HighInAD	80	69	protein_coding
ENSG00000122882	chr10	ECD	74889913	74928813	3687	Simple	TCX	AD_vs_Control	0.126583	0.0867434	0.0564129	0.229749	HighInAD	80	69	protein_coding
ENSG00000138279	chr10	ANXA7	75134859	75173834	2862	Simple	TCX	AD_vs_Control	0.279735	0.0427863	0.0394171	0.40895	HighInAD	80	69	protein_coding
ENSG00000172586	chr10	CHCHD1	75541805	75543410	1483	Simple	TCX	AD_vs_Control	0.0183493	-0.104142	0.043595	0.0623221	LowInAD	80	69	protein_coding
ENSG00000166507	chr10	NDST2	75561669	75571589	4685	Simple	TCX	AD_vs_Control	1.08889e-08	0.285464	0.0467116	2.19395e-06	HighInAD	80	69	protein_coding
ENSG00000156110	chr10	ADK	75910960	76469061	2970	Simple	TCX	AD_vs_Control	0.306529	0.0525428	0.0511813	0.43732	HighInAD	80	69	protein_coding
ENSG00000189129	chr10	PLAC9	81891438	81905115	1240	Simple	TCX	AD_vs_Control	0.0833424	-0.235562	0.134982	0.170192	LowInAD	80	69	protein_coding
ENSG00000107771	chr10	CCSER2	86088342	86278273	8420	Simple	TCX	AD_vs_Control	0.739994	0.0107519	0.0323291	0.81989	HighInAD	80	69	protein_coding
ENSG00000107789	chr10	MINPP1	89264632	89313217	3016	Simple	TCX	AD_vs_Control	0.00696051	-0.150615	0.0549147	0.033042	LowInAD	80	69	protein_coding
ENSG00000176273	chr10	SLC35G1	95653730	95715819	6829	Simple	TCX	AD_vs_Control	0.0385188	-0.288439	0.137964	0.100321	LowInAD	80	69	protein_coding
ENSG00000059573	chr10	ALDH18A1	97365696	97416463	3756	Simple	TCX	AD_vs_Control	0.0729714	0.0980732	0.0542508	0.155133	HighInAD	80	69	protein_coding
ENSG00000107443	chr10	CCNJ	97803151	97820627	4148	Simple	TCX	AD_vs_Control	0.667693	0.0250135	0.0581301	0.763458	HighInAD	80	69	protein_coding
ENSG00000165879	chr10	FRAT1	99079022	99081672	2651	Simple	TCX	AD_vs_Control	0.380914	0.0655984	0.0746094	0.51222	HighInAD	80	69	protein_coding
ENSG00000181274	chr10	FRAT2	99092255	99094458	2204	Simple	TCX	AD_vs_Control	0.30232	0.0939032	0.0906739	0.432655	HighInAD	80	69	protein_coding
ENSG00000224474	chr10	AL355490.1	99179228	99185831	236	Simple	TCX	AD_vs_Control	0.761025	0.0444945	0.145989	0.835514	HighInAD	80	69	protein_coding
ENSG00000155229	chr10	MMS19	99218081	99258551	5855	Simple	TCX	AD_vs_Control	0.0209499	0.101352	0.0433582	0.0676232	HighInAD	80	69	protein_coding
ENSG00000249967	chr10	PI4K2A	99344131	99433667	1848	Simple	TCX	AD_vs_Control	0.00460632	0.266945	0.0925692	0.0247474	HighInAD	80	69	protein_coding
ENSG00000107521	chr10	HPS1	100175955	100206684	5277	Simple	TCX	AD_vs_Control	0.049299	-0.0771453	0.0388699	0.118171	LowInAD	80	69	protein_coding
ENSG00000198018	chr10	ENTPD7	101419263	101465997	3657	Simple	TCX	AD_vs_Control	0.0367806	0.160475	0.0760505	0.0973418	HighInAD	80	69	protein_coding
ENSG00000107566	chr10	ERLIN1	101909851	101948091	5792	Simple	TCX	AD_vs_Control	0.541867	0.030397	0.0496993	0.659105	HighInAD	80	69	protein_coding
ENSG00000198408	chr10	MGEA5	103544200	103578696	7602	Simple	TCX	AD_vs_Control	0.962705	0.00260813	0.0556689	0.975745	HighInAD	80	69	protein_coding
ENSG00000198728	chr10	LDB1	103867317	103880210	2790	Simple	TCX	AD_vs_Control	0.035851	0.110853	0.052269	0.0957001	HighInAD	80	69	protein_coding
ENSG00000148840	chr10	PPRC1	103892787	103910082	6053	Simple	TCX	AD_vs_Control	0.14399	0.0773817	0.0526397	0.2516	HighInAD	80	69	protein_coding
ENSG00000166197	chr10	NOLC1	103911933	103923627	3969	Simple	TCX	AD_vs_Control	0.642309	0.0242682	0.0521259	0.743112	HighInAD	80	69	protein_coding
ENSG00000148795	chr10	CYP17A1	104590288	104597290	3386	Simple	TCX	AD_vs_Control	8.58893e-05	-0.460215	0.113466	0.00124517	LowInAD	80	69	protein_coding
ENSG00000166275	chr10	C10orf32	104613980	104624718	2708	Simple	TCX	AD_vs_Control	0.293807	-0.0594221	0.0563723	0.423804	LowInAD	80	69	protein_coding
ENSG00000214435	chr10	AS3MT	104629273	104661656	2404	Simple	TCX	AD_vs_Control	0.793167	-0.0252398	0.0960624	0.859001	LowInAD	80	69	protein_coding
ENSG00000235376	chr10	RPEL1	105005644	105007773	2130	Simple	TCX	AD_vs_Control	0.219012	0.10796	0.0874048	0.342263	HighInAD	80	69	protein_coding
ENSG00000148843	chr10	PDCD11	105156405	105206049	7382	Simple	TCX	AD_vs_Control	0.406054	0.0398369	0.0477897	0.536978	HighInAD	80	69	protein_coding
ENSG00000107960	chr10	OBFC1	105642300	105677963	1617	Simple	TCX	AD_vs_Control	0.273777	0.0827352	0.0752763	0.402309	HighInAD	80	69	protein_coding
ENSG00000138166	chr10	DUSP5	112257596	112271302	2615	Simple	TCX	AD_vs_Control	0.15144	-0.260166	0.180293	0.260942	LowInAD	80	69	protein_coding
ENSG00000151532	chr10	VTI1A	114206756	114578503	8408	Simple	TCX	AD_vs_Control	0.200014	0.100334	0.0778926	0.320101	HighInAD	80	69	protein_coding
ENSG00000165813	chr10	C10orf118	115880621	115933979	8991	Simple	TCX	AD_vs_Control	0.481478	0.034096	0.0482965	0.606969	HighInAD	80	69	protein_coding
ENSG00000169129	chr10	AFAP1L2	116054583	116164515	5948	Simple	TCX	AD_vs_Control	0.516229	0.0660424	0.101454	0.637046	HighInAD	80	69	protein_coding
ENSG00000151892	chr10	GFRA1	117816444	118032979	9832	Simple	TCX	AD_vs_Control	0.987166	-0.00219674	0.136301	0.991402	LowInAD	80	69	protein_coding
ENSG00000165669	chr10	FAM204A	120065401	120101840	7059	Simple	TCX	AD_vs_Control	0.000213463	-0.238403	0.0625597	0.00248024	LowInAD	80	69	protein_coding
ENSG00000119979	chr10	FAM45A	120863598	120897496	6161	Simple	TCX	AD_vs_Control	6.63331e-05	-0.195641	0.0474429	0.00102351	LowInAD	80	69	protein_coding
ENSG00000213185	chr10	FAM24B	124608594	124639157	1177	Simple	TCX	AD_vs_Control	0.00262319	-0.286007	0.0932094	0.0163955	LowInAD	80	69	protein_coding
ENSG00000196177	chr10	ACADSB	124768495	124817827	6256	Simple	TCX	AD_vs_Control	0.0148391	-0.216325	0.0876006	0.0544116	LowInAD	80	69	protein_coding
ENSG00000019995	chr10	ZRANB1	126630692	126676758	5993	Simple	TCX	AD_vs_Control	0.399126	0.0401605	0.0474717	0.530088	HighInAD	80	69	protein_coding
ENSG00000107949	chr10	BCCIP	127512115	127542264	4499	Simple	TCX	AD_vs_Control	0.199653	0.0800272	0.0620775	0.319708	HighInAD	80	69	protein_coding
ENSG00000132334	chr10	PTPRE	129705325	129884119	11299	Simple	TCX	AD_vs_Control	0.0673551	-0.132685	0.0719224	0.146595	LowInAD	80	69	protein_coding
ENSG00000170430	chr10	MGMT	131265448	131566271	3557	Simple	TCX	AD_vs_Control	6.54655e-07	-0.495904	0.0947527	3.43044e-05	LowInAD	80	69	protein_coding
ENSG00000176171	chr10	BNIP3	133781578	133795435	2111	Simple	TCX	AD_vs_Control	0.1479	0.129164	0.0887288	0.256686	HighInAD	80	69	protein_coding
ENSG00000182272	chr11	B4GALNT4	369796	382116	3761	Simple	TCX	AD_vs_Control	0.00577126	0.24378	0.0868363	0.0290459	HighInAD	80	69	protein_coding
ENSG00000177225	chr11	PDDC1	767220	777488	5510	Simple	TCX	AD_vs_Control	0.0813175	-0.104424	0.0594385	0.167434	LowInAD	80	69	protein_coding
ENSG00000214026	chr11	MRPL23	1968508	2005752	2975	Simple	TCX	AD_vs_Control	8.62485e-05	-0.250457	0.0617671	0.00124915	LowInAD	80	69	protein_coding
ENSG00000110619	chr11	CARS	3022152	3078843	10037	Simple	TCX	AD_vs_Control	0.151173	-0.111852	0.0774615	0.26062	LowInAD	80	69	protein_coding
ENSG00000167325	chr11	RRM1	4115937	4160106	4178	Simple	TCX	AD_vs_Control	0.325828	0.0675025	0.0684395	0.457123	HighInAD	80	69	protein_coding
ENSG00000167333	chr11	TRIM68	4619902	4629489	4282	Simple	TCX	AD_vs_Control	0.17912	0.0636077	0.0470885	0.294708	HighInAD	80	69	protein_coding
ENSG00000244734	chr11	HBB	5246694	5250625	1179	Simple	TCX	AD_vs_Control	0.0486359	-0.796486	0.400119	0.117035	LowInAD	80	69	protein_coding
ENSG00000180878	chr11	C11orf42	6226796	6232362	1142	Simple	TCX	AD_vs_Control	0.00518721	0.425241	0.149539	0.0269105	HighInAD	80	69	protein_coding
ENSG00000170955	chr11	PRKCDBP	6340176	6341877	1672	Simple	TCX	AD_vs_Control	0.0577314	-0.265788	0.138807	0.131675	LowInAD	80	69	protein_coding
ENSG00000132286	chr11	TIMM10B	6502677	6505909	3041	Simple	TCX	AD_vs_Control	0.945558	-0.00411878	0.060199	0.963851	LowInAD	80	69	protein_coding
ENSG00000265264	chr11	TIMM10B	6502715	6530208	884	Simple	TCX	AD_vs_Control	0.000289242	0.244598	0.0656365	0.00312175	HighInAD	80	69	protein_coding
ENSG00000175390	chr11	EIF3F	7991798	8023409	9431	Simple	TCX	AD_vs_Control	1.15861e-05	-0.251908	0.0552037	0.000274976	LowInAD	80	69	protein_coding
ENSG00000166436	chr11	TRIM66	8633584	8693413	10816	Simple	TCX	AD_vs_Control	0.0169967	-0.209009	0.0864338	0.059205	LowInAD	80	69	protein_coding
ENSG00000166452	chr11	AKIP1	8932686	8941631	2300	Simple	TCX	AD_vs_Control	0.0261705	-0.079181	0.0351982	0.0780427	LowInAD	80	69	protein_coding
ENSG00000205339	chr11	IPO7	9406169	9469673	7245	Simple	TCX	AD_vs_Control	0.115413	0.0830221	0.0523796	0.214957	HighInAD	80	69	protein_coding
ENSG00000255823	chr11	MTRNR2L8	10529434	10530723	1290	Simple	TCX	AD_vs_Control	0.798056	0.0201495	0.0785884	0.862484	HighInAD	80	69	protein_coding
ENSG00000254598	chr11	CSNK2A3	11373489	11374904	1416	Simple	TCX	AD_vs_Control	0.00426656	0.299718	0.103018	0.0234583	HighInAD	80	69	protein_coding
ENSG00000050165	chr11	DKK3	11984653	12031316	5059	Simple	TCX	AD_vs_Control	0.00201725	0.31145	0.0988132	0.0134714	HighInAD	80	69	protein_coding
ENSG00000256206	chr11	PSMA1	14515329	14541890	1221	Simple	TCX	AD_vs_Control	0.0395616	0.107364	0.0516324	0.102135	HighInAD	80	69	protein_coding
ENSG00000110696	chr11	C11orf58	16634679	16778428	8675	Simple	TCX	AD_vs_Control	0.490674	0.0314113	0.0454438	0.615395	HighInAD	80	69	protein_coding
ENSG00000166800	chr11	LDHAL6A	18477371	18501147	2586	Simple	TCX	AD_vs_Control	0.250109	0.168709	0.146032	0.376743	HighInAD	80	69	protein_coding
ENSG00000179119	chr11	SPTY2D1	18627948	18656338	6005	Simple	TCX	AD_vs_Control	0.896175	-0.00933347	0.0713829	0.931407	LowInAD	80	69	protein_coding
ENSG00000151117	chr11	TMEM86A	18714669	18726332	4243	Simple	TCX	AD_vs_Control	0.578666	0.0466293	0.0837535	0.690833	HighInAD	80	69	protein_coding
ENSG00000183161	chr11	FANCF	22644079	22647387	3309	Simple	TCX	AD_vs_Control	0.026259	-0.112309	0.0499544	0.0782306	LowInAD	80	69	protein_coding
ENSG00000187398	chr11	LUZP2	24518516	25104150	8795	Simple	TCX	AD_vs_Control	0.0328225	-0.313569	0.145341	0.0904954	LowInAD	80	69	protein_coding
ENSG00000148943	chr11	LIN7C	27516123	27528320	4688	Simple	TCX	AD_vs_Control	0.80609	0.0133815	0.0544011	0.867901	HighInAD	80	69	protein_coding
ENSG00000170946	chr11	DNAJC24	31391387	31453396	7592	Simple	TCX	AD_vs_Control	3.09773e-05	-0.209058	0.0484026	0.000576704	LowInAD	80	69	protein_coding
ENSG00000176148	chr11	TCP11L1	33060963	33127489	5370	Simple	TCX	AD_vs_Control	0.611445	-0.035782	0.0702638	0.718175	LowInAD	80	69	protein_coding
ENSG00000205177	chr11	C11orf91	33719807	33722347	891	Simple	TCX	AD_vs_Control	0.0160885	-0.454022	0.186152	0.0572334	LowInAD	80	69	protein_coding
ENSG00000135387	chr11	CAPRIN1	34073230	34122703	7689	Simple	TCX	AD_vs_Control	0.00476016	0.1168	0.0406587	0.0253393	HighInAD	80	69	protein_coding
ENSG00000166326	chr11	TRIM44	35684353	35829775	3295	Simple	TCX	AD_vs_Control	0.0209701	0.239912	0.102651	0.067666	HighInAD	80	69	protein_coding
ENSG00000052841	chr11	TTC17	43380482	43516483	11284	Simple	TCX	AD_vs_Control	0.00654826	0.133654	0.0483571	0.0317069	HighInAD	80	69	protein_coding
ENSG00000157570	chr11	TSPAN18	44748015	44953972	5871	Simple	TCX	AD_vs_Control	0.515891	-0.100589	0.154399	0.636784	LowInAD	80	69	protein_coding
ENSG00000175274	chr11	TP53I11	44907454	44972840	7342	Simple	TCX	AD_vs_Control	0.0756286	-0.337706	0.188551	0.159046	LowInAD	80	69	protein_coding
ENSG00000205106	chr11	CTD-2210P24.4	45792983	45793909	649	Simple	TCX	AD_vs_Control	0.0249813	-0.462704	0.204	0.0757284	LowInAD	80	69	protein_coding
ENSG00000181830	chr11	SLC35C1	45825623	45834566	4505	Simple	TCX	AD_vs_Control	0.950697	-0.00310589	0.0501336	0.96744	LowInAD	80	69	protein_coding
ENSG00000175216	chr11	CKAP5	46764598	46867847	8547	Simple	TCX	AD_vs_Control	0.032506	0.0835177	0.0386394	0.0898897	HighInAD	80	69	protein_coding
ENSG00000123444	chr11	KBTBD4	47593749	47600567	3302	Simple	TCX	AD_vs_Control	0.980795	0.00109643	0.0454592	0.987585	HighInAD	80	69	protein_coding
ENSG00000231880	chr11	KBTBD4	47599277	47599823	547	Simple	TCX	AD_vs_Control	0.0116985	0.337719	0.132048	0.0468693	HighInAD	80	69	protein_coding
ENSG00000109919	chr11	MTCH2	47638867	47664175	2897	Simple	TCX	AD_vs_Control	0.514292	-0.0389725	0.0595932	0.635501	LowInAD	80	69	protein_coding
ENSG00000149136	chr11	SSRP1	57093459	57103351	6323	Simple	TCX	AD_vs_Control	0.165035	0.0441892	0.0316483	0.277736	HighInAD	80	69	protein_coding
ENSG00000214872	chr11	SMTNL1	57308979	57318108	2062	Simple	TCX	AD_vs_Control	0.0410232	0.289131	0.140084	0.104562	HighInAD	80	69	protein_coding
ENSG00000172409	chr11	CLP1	57416465	57429340	2793	Simple	TCX	AD_vs_Control	0.415622	-0.0520195	0.0636971	0.546078	LowInAD	80	69	protein_coding
ENSG00000156599	chr11	ZDHHC5	57435219	57468659	5429	Simple	TCX	AD_vs_Control	0.20301	0.0614608	0.0480342	0.32354	HighInAD	80	69	protein_coding
ENSG00000110048	chr11	OSBP	59341871	59383617	5492	Simple	TCX	AD_vs_Control	0.00332424	0.100118	0.0334647	0.0195633	HighInAD	80	69	protein_coding
ENSG00000006118	chr11	TMEM132A	60691935	60704631	7271	Simple	TCX	AD_vs_Control	0.113995	0.150418	0.0945268	0.213016	HighInAD	80	69	protein_coding
ENSG00000167992	chr11	VWCE	61025762	61062896	4869	Simple	TCX	AD_vs_Control	0.562555	0.0706773	0.121741	0.677214	HighInAD	80	69	protein_coding
ENSG00000167986	chr11	DDB1	61066923	61110068	13950	Simple	TCX	AD_vs_Control	0.709357	0.0250689	0.0671109	0.795988	HighInAD	80	69	protein_coding
ENSG00000256591	chr11	RP11-286N22.8	61196692	61253294	1569	Simple	TCX	AD_vs_Control	1.04853e-06	0.233871	0.0456113	4.66124e-05	HighInAD	80	69	protein_coding
ENSG00000167985	chr11	SDHAF2	61197514	61215001	2492	Simple	TCX	AD_vs_Control	0.609485	0.0214602	0.0419095	0.716583	HighInAD	80	69	protein_coding
ENSG00000167996	chr11	FTH1	61727190	61735132	2030	Simple	TCX	AD_vs_Control	0.331688	0.0426877	0.0438098	0.463244	HighInAD	80	69	protein_coding
ENSG00000149541	chr11	B3GAT3	62382768	62389647	2428	Simple	TCX	AD_vs_Control	0.00484168	-0.132236	0.0461238	0.0256312	LowInAD	80	69	protein_coding
ENSG00000255432	chr11	RP11-831H9.11	62417166	62432650	577	Simple	TCX	AD_vs_Control	0.0374842	-0.0887274	0.0422079	0.0985995	LowInAD	80	69	protein_coding
ENSG00000162194	chr11	C11orf48	62430287	62439727	3653	Simple	TCX	AD_vs_Control	3.13852e-06	-0.237754	0.0487698	0.000104247	LowInAD	80	69	protein_coding
ENSG00000204922	chr11	C11orf83	62437745	62441159	2398	Simple	TCX	AD_vs_Control	0.000829331	-0.206395	0.0602894	0.00688366	LowInAD	80	69	protein_coding
ENSG00000177363	chr11	LRRN4CL	62453874	62457371	2585	Simple	TCX	AD_vs_Control	0.992905	0.00237358	0.266414	0.995317	HighInAD	80	69	protein_coding
ENSG00000162227	chr11	TAF6L	62538775	62554814	3149	Simple	TCX	AD_vs_Control	0.134462	-0.0779747	0.0517693	0.239897	LowInAD	80	69	protein_coding
ENSG00000176340	chr11	COX8A	63742079	63744015	507	Simple	TCX	AD_vs_Control	0.0348309	-0.120526	0.0565094	0.0939769	LowInAD	80	69	protein_coding
ENSG00000256100	chr11	AP000721.4	63742092	63755818	559	Simple	TCX	AD_vs_Control	0.0369865	-0.0997935	0.0473457	0.0977104	LowInAD	80	69	protein_coding
ENSG00000133315	chr11	MACROD1	63766030	63933578	2089	Simple	TCX	AD_vs_Control	0.402694	0.0613092	0.0730231	0.533576	HighInAD	80	69	protein_coding
ENSG00000168439	chr11	STIP1	63952744	63972015	4657	Simple	TCX	AD_vs_Control	0.167696	0.148679	0.10716	0.281051	HighInAD	80	69	protein_coding
ENSG00000149761	chr11	NUDT22	63993413	63998158	3721	Simple	TCX	AD_vs_Control	0.0226456	-0.0965944	0.0418693	0.0711692	LowInAD	80	69	protein_coding
ENSG00000110011	chr11	DNAJC4	63997750	64001758	2807	Simple	TCX	AD_vs_Control	7.16598e-05	-0.221879	0.0540703	0.00108291	LowInAD	80	69	protein_coding
ENSG00000173486	chr11	FKBP2	64008475	64011604	1608	Simple	TCX	AD_vs_Control	0.0678636	-0.0724405	0.0393404	0.147391	LowInAD	80	69	protein_coding
ENSG00000173264	chr11	GPR137	64037534	64056972	4031	Simple	TCX	AD_vs_Control	0.773769	0.0116469	0.0404332	0.844793	HighInAD	80	69	protein_coding
ENSG00000173153	chr11	ESRRA	64073044	64084215	3030	Simple	TCX	AD_vs_Control	0.381608	0.0606707	0.0691057	0.51288	HighInAD	80	69	protein_coding
ENSG00000173113	chr11	TRMT112	64083932	64085556	1625	Simple	TCX	AD_vs_Control	0.000256433	-0.133283	0.0354466	0.00284369	LowInAD	80	69	protein_coding
ENSG00000168067	chr11	MAP4K2	64556290	64570713	3745	Simple	TCX	AD_vs_Control	0.37429	0.0506557	0.0568171	0.505791	HighInAD	80	69	protein_coding
ENSG00000273003	chr11	RP11-399J13.3	64781654	64808042	2392	Simple	TCX	AD_vs_Control	0.54838	0.0228341	0.0379446	0.664691	HighInAD	80	69	protein_coding
ENSG00000149792	chr11	MRPL49	64889655	64894843	3080	Simple	TCX	AD_vs_Control	0.00468643	0.112774	0.0391857	0.0250543	HighInAD	80	69	protein_coding
ENSG00000254614	chr11	AP003068.23	64945077	64949305	1583	Simple	TCX	AD_vs_Control	0.533567	0.0720604	0.115435	0.651985	HighInAD	80	69	protein_coding
ENSG00000269018	chr11	AP001362.1	65358665	65359947	783	Simple	TCX	AD_vs_Control	0.279861	-0.0844505	0.0778208	0.409101	LowInAD	80	69	protein_coding
ENSG00000254470	chr11	AP5B1	65543364	65548273	4811	Simple	TCX	AD_vs_Control	0.00162958	0.190545	0.0592016	0.0114798	HighInAD	80	69	protein_coding
ENSG00000175376	chr11	EIF1AD	65764016	65769647	3327	Simple	TCX	AD_vs_Control	0.0192576	-0.154743	0.0652856	0.0642341	LowInAD	80	69	protein_coding
ENSG00000174903	chr11	RAB1B	66036004	66044963	2007	Simple	TCX	AD_vs_Control	8.25397e-05	0.11058	0.0271932	0.00121213	HighInAD	80	69	protein_coding
ENSG00000174669	chr11	SLC29A2	66129992	66139685	2720	Simple	TCX	AD_vs_Control	0.127216	0.0948891	0.0618143	0.230626	HighInAD	80	69	protein_coding
ENSG00000256349	chr11	CTD-3074O7.11	66276550	66301084	3547	Simple	TCX	AD_vs_Control	0.00790309	0.188594	0.0698947	0.0360826	HighInAD	80	69	protein_coding
ENSG00000174165	chr11	ZDHHC24	66288108	66313709	3486	Simple	TCX	AD_vs_Control	0.657756	-0.0197922	0.0445727	0.755241	LowInAD	80	69	protein_coding
ENSG00000173933	chr11	RBM4	66384097	66434153	5821	Simple	TCX	AD_vs_Control	0.141024	0.104946	0.0708576	0.248027	HighInAD	80	69	protein_coding
ENSG00000248643	chr11	RBM14-RBM4	66384097	66413940	2577	Simple	TCX	AD_vs_Control	0.00618637	0.228244	0.0819985	0.0304373	HighInAD	80	69	protein_coding
ENSG00000173120	chr11	KDM2A	66886740	67025558	10258	Simple	TCX	AD_vs_Control	0.101052	0.0765093	0.0463248	0.195546	HighInAD	80	69	protein_coding
ENSG00000175505	chr11	CLCF1	67131639	67141648	1986	Simple	TCX	AD_vs_Control	0.000814033	0.641844	0.187185	0.00679097	HighInAD	80	69	protein_coding
ENSG00000172613	chr11	RAD9A	67159176	67165881	3175	Simple	TCX	AD_vs_Control	2.12025e-06	-0.313512	0.0631288	7.85777e-05	LowInAD	80	69	protein_coding
ENSG00000132744	chr11	ACY3	67410026	67418130	1300	Simple	TCX	AD_vs_Control	0.497343	0.236952	0.348151	0.621102	HighInAD	80	69	protein_coding
ENSG00000069482	chr11	GAL	68451247	68458643	1300	Simple	TCX	AD_vs_Control	0.164962	-0.380493	0.272462	0.277664	LowInAD	80	69	protein_coding
ENSG00000244411	chr11	KRTAP5-7	71238313	71239210	898	Simple	TCX	AD_vs_Control	0.000416662	-0.60345	0.166536	0.00412163	LowInAD	80	69	protein_coding
ENSG00000254997	chr11	KRTAP5-9	71259466	71260653	1188	Simple	TCX	AD_vs_Control	0.292599	-0.186668	0.176643	0.422533	LowInAD	80	69	protein_coding
ENSG00000137522	chr11	RNF121	71639747	71708643	3567	Simple	TCX	AD_vs_Control	0.854736	0.00837777	0.0456689	0.903083	HighInAD	80	69	protein_coding
ENSG00000184154	chr11	LRTOMT	71791382	71821828	6136	Simple	TCX	AD_vs_Control	1.65462e-08	-0.430227	0.0714097	2.95403e-06	LowInAD	80	69	protein_coding
ENSG00000162129	chr11	CLPB	72003469	72145692	4232	Simple	TCX	AD_vs_Control	3.60064e-05	0.313716	0.073281	0.000643036	HighInAD	80	69	protein_coding
ENSG00000054967	chr11	RELT	73087309	73108519	6322	Simple	TCX	AD_vs_Control	0.904273	0.0120852	0.100291	0.936962	HighInAD	80	69	protein_coding
ENSG00000175536	chr11	LIPT2	74202757	74204778	1187	Simple	TCX	AD_vs_Control	0.706436	-0.0376177	0.0996542	0.793648	LowInAD	80	69	protein_coding
ENSG00000077514	chr11	POLD3	74204896	74380162	5508	Simple	TCX	AD_vs_Control	0.537544	-0.0236488	0.0382553	0.655393	LowInAD	80	69	protein_coding
ENSG00000166435	chr11	XRRA1	74518784	74660245	9086	Simple	TCX	AD_vs_Control	0.725303	-0.0308466	0.0875958	0.808328	LowInAD	80	69	protein_coding
ENSG00000162139	chr11	NEU3	74699179	74729938	4347	Simple	TCX	AD_vs_Control	0.46772	0.0776855	0.10666	0.594327	HighInAD	80	69	protein_coding
ENSG00000137486	chr11	ARRB1	74975226	75062873	5976	Simple	TCX	AD_vs_Control	0.000117348	0.352928	0.0888293	0.00157586	HighInAD	80	69	protein_coding
ENSG00000158555	chr11	GDPD5	75145685	75236948	9867	Simple	TCX	AD_vs_Control	0.0447417	-0.177089	0.0873728	0.110738	LowInAD	80	69	protein_coding
ENSG00000149257	chr11	SERPINH1	75273101	75283828	4914	Simple	TCX	AD_vs_Control	0.00852336	0.635821	0.237996	0.0380301	HighInAD	80	69	protein_coding
ENSG00000137492	chr11	PRKRIR	76061000	76092015	7727	Simple	TCX	AD_vs_Control	4.45226e-05	-0.224732	0.0531684	0.000757482	LowInAD	80	69	protein_coding
ENSG00000137474	chr11	MYO7A	76839310	76926284	10136	Simple	TCX	AD_vs_Control	0.609644	0.0536117	0.104745	0.716755	HighInAD	80	69	protein_coding
ENSG00000151364	chr11	KCTD14	77726761	77757237	1917	Simple	TCX	AD_vs_Control	0.300928	0.111342	0.107202	0.431128	HighInAD	80	69	protein_coding
ENSG00000188997	chr11	KCTD21	77882295	77899868	4164	Simple	TCX	AD_vs_Control	0.00161602	0.282912	0.087829	0.0114141	HighInAD	80	69	protein_coding
ENSG00000171204	chr11	TMEM126B	85339629	85347580	2401	Simple	TCX	AD_vs_Control	0.531978	0.0250686	0.0400025	0.650815	HighInAD	80	69	protein_coding
ENSG00000179071	chr11	CCDC89	85394893	85397320	2428	Simple	TCX	AD_vs_Control	0.362736	-0.129116	0.141358	0.494726	LowInAD	80	69	protein_coding
ENSG00000149196	chr11	C11orf73	86013253	86056969	3417	Simple	TCX	AD_vs_Control	6.76862e-05	-0.157926	0.038346	0.00103807	LowInAD	80	69	protein_coding
ENSG00000166575	chr11	TMEM135	86748886	87034800	5898	Simple	TCX	AD_vs_Control	0.935146	0.00479153	0.0587698	0.957194	HighInAD	80	69	protein_coding
ENSG00000110172	chr11	CHORDC1	89934328	89956532	10655	Simple	TCX	AD_vs_Control	0.0546538	0.311073	0.160409	0.126739	HighInAD	80	69	protein_coding
ENSG00000166002	chr11	SMCO4	93211638	93276674	1223	Simple	TCX	AD_vs_Control	0.617957	-0.0500157	0.10004	0.723534	LowInAD	80	69	protein_coding
ENSG00000166004	chr11	KIAA1731	93394805	93463522	9493	Simple	TCX	AD_vs_Control	3.15285e-05	-0.290552	0.0673403	0.000583691	LowInAD	80	69	protein_coding
ENSG00000166012	chr11	TAF1D	93463114	93517557	8420	Simple	TCX	AD_vs_Control	1.60885e-05	-0.264174	0.0589315	0.000352766	LowInAD	80	69	protein_coding
ENSG00000166025	chr11	AMOTL1	94439597	94609918	10035	Simple	TCX	AD_vs_Control	0.00820445	0.260125	0.0968787	0.0370434	HighInAD	80	69	protein_coding
ENSG00000166037	chr11	CEP57	95523129	95565857	7101	Simple	TCX	AD_vs_Control	0.412024	-0.0344878	0.0419047	0.542643	LowInAD	80	69	protein_coding
ENSG00000087053	chr11	MTMR2	95566046	95658479	6119	Simple	TCX	AD_vs_Control	0.681618	0.0306481	0.0745357	0.773998	HighInAD	80	69	protein_coding
ENSG00000137692	chr11	DCUN1D5	102932805	102962944	1700	Simple	TCX	AD_vs_Control	0.409703	0.0399128	0.0482558	0.540392	HighInAD	80	69	protein_coding
ENSG00000137760	chr11	ALKBH8	107373452	107436472	4506	Simple	TCX	AD_vs_Control	0.000801171	-0.225085	0.0655529	0.00671151	LowInAD	80	69	protein_coding
ENSG00000110660	chr11	SLC35F2	107661717	107799019	3717	Simple	TCX	AD_vs_Control	0.849167	-0.0163454	0.0857739	0.899262	LowInAD	80	69	protein_coding
ENSG00000166266	chr11	CUL5	107879459	107978503	6742	Simple	TCX	AD_vs_Control	0.27582	0.0574572	0.0525011	0.404414	HighInAD	80	69	protein_coding
ENSG00000149308	chr11	NPAT	108027942	108093369	7534	Simple	TCX	AD_vs_Control	0.0136904	0.141211	0.0564948	0.0517075	HighInAD	80	69	protein_coding
ENSG00000258529	chr11	ALG9	111657010	111750149	3347	Simple	TCX	AD_vs_Control	0.137534	0.0783105	0.0524054	0.24356	HighInAD	80	69	protein_coding
ENSG00000137720	chr11	C11orf1	111749659	111756699	3831	Simple	TCX	AD_vs_Control	0.000243682	-0.229394	0.0607786	0.00274048	LowInAD	80	69	protein_coding
ENSG00000150776	chr11	C11orf57	111944810	111955874	5755	Simple	TCX	AD_vs_Control	2.47054e-06	-0.171107	0.0347017	8.73184e-05	LowInAD	80	69	protein_coding
ENSG00000272790	chr11	AP002884.3	112041253	112071394	618	Simple	TCX	AD_vs_Control	0.0141079	0.354303	0.142384	0.0526846	HighInAD	80	69	protein_coding
ENSG00000086827	chr11	ZW10	113603909	113644533	2992	Simple	TCX	AD_vs_Control	0.127404	0.0856018	0.055792	0.23088	HighInAD	80	69	protein_coding
ENSG00000109906	chr11	ZBTB16	113930315	114121398	6372	Simple	TCX	AD_vs_Control	1.93456e-07	0.694041	0.126124	1.45228e-05	HighInAD	80	69	protein_coding
ENSG00000166741	chr11	NNMT	114128509	114184007	2919	Simple	TCX	AD_vs_Control	0.846186	-0.0301869	0.155301	0.897081	LowInAD	80	69	protein_coding
ENSG00000109917	chr11	ZNF259	116648436	116658766	3148	Simple	TCX	AD_vs_Control	0.88082	0.0095063	0.0632796	0.920845	HighInAD	80	69	protein_coding
ENSG00000118137	chr11	APOA1	116706467	116708666	1424	Simple	TCX	AD_vs_Control	0.0124534	-0.426182	0.168146	0.0487138	LowInAD	80	69	protein_coding
ENSG00000172425	chr11	TTC36	118398187	118401912	1009	Simple	TCX	AD_vs_Control	0.0228234	-0.254941	0.110653	0.0715209	LowInAD	80	69	protein_coding
ENSG00000095139	chr11	ARCN1	118443105	118473748	4177	Simple	TCX	AD_vs_Control	0.00156283	0.149559	0.0462812	0.0111363	HighInAD	80	69	protein_coding
ENSG00000160683	chr11	CXCR5	118754475	118768508	4431	Simple	TCX	AD_vs_Control	0.6189	0.0346783	0.0695493	0.724284	HighInAD	80	69	protein_coding
ENSG00000110375	chr11	UPK2	118795873	118829269	1106	Simple	TCX	AD_vs_Control	0.464626	0.064644	0.088139	0.591475	HighInAD	80	69	protein_coding
ENSG00000196655	chr11	TRAPPC4	118889142	118896164	5140	Simple	TCX	AD_vs_Control	0.00159225	-0.174236	0.0540139	0.0112954	LowInAD	80	69	protein_coding
ENSG00000137700	chr11	SLC37A4	118894824	118901616	6186	Simple	TCX	AD_vs_Control	0.586356	-0.0329812	0.0604612	0.69765	LowInAD	80	69	protein_coding
ENSG00000110395	chr11	CBL	119076752	119178859	11465	Simple	TCX	AD_vs_Control	0.0358996	0.143896	0.0678674	0.0957701	HighInAD	80	69	protein_coding
ENSG00000173456	chr11	RNF26	119205237	119208023	2787	Simple	TCX	AD_vs_Control	0.460893	0.0536735	0.072572	0.588013	HighInAD	80	69	protein_coding
ENSG00000269601	chr11	AP000758.1	120329880	120330047	168	Simple	TCX	AD_vs_Control	1.81958e-05	0.876678	0.196905	0.000384791	HighInAD	80	69	protein_coding
ENSG00000149403	chr11	GRIK4	120382468	120859613	7421	Simple	TCX	AD_vs_Control	0.509533	0.0462689	0.0699557	0.631694	HighInAD	80	69	protein_coding
ENSG00000204306	chr11	AP002348.1	120382511	120385732	125	Simple	TCX	AD_vs_Control	9.50175e-06	0.824872	0.178875	0.000237339	HighInAD	80	69	protein_coding
ENSG00000109929	chr11	SC5D	121163162	121179403	5566	Simple	TCX	AD_vs_Control	0.197514	0.113138	0.0873419	0.317149	HighInAD	80	69	protein_coding
ENSG00000137642	chr11	SORL1	121322912	121504402	19449	Simple	TCX	AD_vs_Control	0.973338	0.00252666	0.0754531	0.982624	HighInAD	80	69	protein_coding
ENSG00000109971	chr11	HSPA8	122928197	122933938	4849	Simple	TCX	AD_vs_Control	0.000108902	0.599715	0.15019	0.00148787	HighInAD	80	69	protein_coding
ENSG00000166250	chr11	CLMP	122943035	123065989	2635	Simple	TCX	AD_vs_Control	0.412387	0.166232	0.202139	0.542967	HighInAD	80	69	protein_coding
ENSG00000255537	chr11	AP000708.1	125365110	125369424	3423	Simple	TCX	AD_vs_Control	0.0754621	-0.211336	0.117927	0.15881	LowInAD	80	69	protein_coding
ENSG00000110060	chr11	PUS3	125763381	125773116	2009	Simple	TCX	AD_vs_Control	0.892973	0.00992885	0.0736513	0.929275	HighInAD	80	69	protein_coding
ENSG00000064309	chr11	CDON	125825691	125933230	10600	Simple	TCX	AD_vs_Control	0.917242	-0.0131412	0.126222	0.945609	LowInAD	80	69	protein_coding
ENSG00000182934	chr11	SRPR	126132814	126139039	4167	Simple	TCX	AD_vs_Control	0.150834	0.0741507	0.0513092	0.260253	HighInAD	80	69	protein_coding
ENSG00000150455	chr11	TIRAP	126152960	126168740	3591	Simple	TCX	AD_vs_Control	0.0118516	-0.143789	0.0563265	0.0472114	LowInAD	80	69	protein_coding
ENSG00000255062	chr11	RP11-712L6.5	126164193	126174213	629	Simple	TCX	AD_vs_Control	0.0234781	-0.147276	0.064234	0.072808	LowInAD	80	69	protein_coding
ENSG00000080854	chr11	IGSF9B	133778459	133826880	8781	Simple	TCX	AD_vs_Control	0.00682785	0.548126	0.199362	0.0326067	HighInAD	80	69	protein_coding
ENSG00000111186	chr12	WNT5B	1639057	1756409	4305	Simple	TCX	AD_vs_Control	0.000153502	-0.345098	0.0884679	0.00192446	LowInAD	80	69	protein_coding
ENSG00000151065	chr12	DCP1B	2055220	2113701	3571	Simple	TCX	AD_vs_Control	0.197193	0.0497542	0.0383823	0.316769	HighInAD	80	69	protein_coding
ENSG00000004478	chr12	FKBP4	2904119	2914576	3958	Simple	TCX	AD_vs_Control	0.309887	0.117484	0.11524	0.440958	HighInAD	80	69	protein_coding
ENSG00000078237	chr12	C12orf5	4430371	4462338	1602	Simple	TCX	AD_vs_Control	0.177938	0.116902	0.0863048	0.293293	HighInAD	80	69	protein_coding
ENSG00000272921	chr12	RP11-500M8.7	4714110	4771809	818	Simple	TCX	AD_vs_Control	0.04464	0.116428	0.057416	0.110586	HighInAD	80	69	protein_coding
ENSG00000139192	chr12	TAPBPL	6560856	6575683	3188	Simple	TCX	AD_vs_Control	0.490572	-0.0752894	0.108898	0.615281	LowInAD	80	69	protein_coding
ENSG00000111640	chr12	GAPDH	6643093	6647537	2975	Simple	TCX	AD_vs_Control	0.131892	0.133346	0.0879423	0.236667	HighInAD	80	69	protein_coding
ENSG00000010295	chr12	IFFO1	6647541	6665239	5193	Simple	TCX	AD_vs_Control	0.192016	0.0728776	0.0555678	0.310893	HighInAD	80	69	protein_coding
ENSG00000159335	chr12	PTMS	6874682	6880116	1473	Simple	TCX	AD_vs_Control	0.34864	0.102603	0.109077	0.480549	HighInAD	80	69	protein_coding
ENSG00000111678	chr12	C12orf57	7052141	7055166	1806	Simple	TCX	AD_vs_Control	0.0124335	-0.119033	0.0469524	0.0486802	LowInAD	80	69	protein_coding
ENSG00000215021	chr12	PHB2	7074490	7079988	2502	Simple	TCX	AD_vs_Control	0.000537529	-0.126615	0.035662	0.00496953	LowInAD	80	69	protein_coding
ENSG00000139194	chr12	RBP5	7276280	7281538	1369	Simple	TCX	AD_vs_Control	0.454901	-0.0897685	0.119766	0.582738	LowInAD	80	69	protein_coding
ENSG00000173262	chr12	SLC2A14	7965108	8043744	5575	Simple	TCX	AD_vs_Control	0.691807	0.0671271	0.168961	0.781533	HighInAD	80	69	protein_coding
ENSG00000059804	chr12	SLC2A3	8071826	8088871	6159	Simple	TCX	AD_vs_Control	0.0638711	0.298896	0.159911	0.141153	HighInAD	80	69	protein_coding
ENSG00000171847	chr12	FAM90A1	8373856	8380214	2538	Simple	TCX	AD_vs_Control	0.768315	-0.0284706	0.096445	0.840918	LowInAD	80	69	protein_coding
ENSG00000139187	chr12	KLRG1	9102640	9163356	2598	Simple	TCX	AD_vs_Control	0.997767	-0.000386362	0.137811	0.9987	LowInAD	80	69	protein_coding
ENSG00000205809	chr12	KLRC2	10579453	10594899	1489	Simple	TCX	AD_vs_Control	0.604046	0.13437	0.258469	0.712187	HighInAD	80	69	protein_coding
ENSG00000180574	chr12	EIF2S3L	10658201	10675734	2423	Simple	TCX	AD_vs_Control	0.125068	0.1277	0.0827141	0.227695	HighInAD	80	69	protein_coding
ENSG00000121318	chr12	TAS2R10	10977916	10978957	1042	Simple	TCX	AD_vs_Control	0.773142	-0.053101	0.183821	0.844361	LowInAD	80	69	protein_coding
ENSG00000084463	chr12	WBP11	14939410	14956474	3418	Simple	TCX	AD_vs_Control	0.634725	-0.0189244	0.0397389	0.737063	LowInAD	80	69	protein_coding
ENSG00000182993	chr12	C12orf60	14956506	15059520	4570	Simple	TCX	AD_vs_Control	0.134375	0.330069	0.219092	0.239795	HighInAD	80	69	protein_coding
ENSG00000134533	chr12	RERG	15260717	15501609	4157	Simple	TCX	AD_vs_Control	0.533168	-0.119517	0.191271	0.651648	LowInAD	80	69	protein_coding
ENSG00000121350	chr12	PYROXD1	21590549	21623300	4841	Simple	TCX	AD_vs_Control	0.407664	0.0600802	0.0723226	0.538531	HighInAD	80	69	protein_coding
ENSG00000064115	chr12	TM7SF3	27126128	27167367	3888	Simple	TCX	AD_vs_Control	7.6388e-06	0.344114	0.0737791	0.000200045	HighInAD	80	69	protein_coding
ENSG00000152944	chr12	MED21	27175479	27219276	2823	Simple	TCX	AD_vs_Control	0.142706	0.0859247	0.0582624	0.249977	HighInAD	80	69	protein_coding
ENSG00000110841	chr12	PPFIBP1	27676364	27848497	10330	Simple	TCX	AD_vs_Control	0.283713	0.0849067	0.0788729	0.413279	HighInAD	80	69	protein_coding
ENSG00000174236	chr12	REP15	27849428	27850566	1139	Simple	TCX	AD_vs_Control	0.0931921	0.34935	0.206556	0.18449	HighInAD	80	69	protein_coding
ENSG00000087502	chr12	ERGIC2	29490285	29534122	5826	Simple	TCX	AD_vs_Control	0.731349	0.0138664	0.0403004	0.813061	HighInAD	80	69	protein_coding
ENSG00000188906	chr12	LRRK2	40590546	40763087	13465	Simple	TCX	AD_vs_Control	0.407915	0.0884307	0.106507	0.538722	HighInAD	80	69	protein_coding
ENSG00000129317	chr12	PUS7L	44122410	44152620	4423	Simple	TCX	AD_vs_Control	0.0151432	0.183164	0.0744015	0.0551311	HighInAD	80	69	protein_coding
ENSG00000111371	chr12	SLC38A1	46576846	46663800	10013	Simple	TCX	AD_vs_Control	0.95078	-0.00549204	0.0887993	0.96745	LowInAD	80	69	protein_coding
ENSG00000005175	chr12	RPAP3	48057070	48099844	3343	Simple	TCX	AD_vs_Control	0.0185344	0.181986	0.0763046	0.0626724	HighInAD	80	69	protein_coding
ENSG00000134291	chr12	TMEM106C	48357352	48362661	3348	Simple	TCX	AD_vs_Control	0.0638372	0.168354	0.0900586	0.141089	HighInAD	80	69	protein_coding
ENSG00000167553	chr12	TUBA1C	49582519	49667114	3359	Simple	TCX	AD_vs_Control	0.133333	0.168664	0.111653	0.238516	HighInAD	80	69	protein_coding
ENSG00000186666	chr12	BCDIN3D	50231573	50236912	1970	Simple	TCX	AD_vs_Control	0.607766	0.0316451	0.0615036	0.715165	HighInAD	80	69	protein_coding
ENSG00000123358	chr12	NR4A1	52416616	52453291	7290	Simple	TCX	AD_vs_Control	0.486017	-0.118637	0.169805	0.610991	LowInAD	80	69	protein_coding
ENSG00000167779	chr12	IGFBP6	53491220	53496129	1279	Simple	TCX	AD_vs_Control	0.133825	-0.215439	0.142799	0.239181	LowInAD	80	69	protein_coding
ENSG00000182544	chr12	MFSD5	53645035	53648189	2581	Simple	TCX	AD_vs_Control	0.273081	0.0643598	0.0584722	0.40154	HighInAD	80	69	protein_coding
ENSG00000205352	chr12	PRR13	53835389	53840429	2897	Simple	TCX	AD_vs_Control	0.000730975	-0.184638	0.0533526	0.00626411	LowInAD	80	69	protein_coding
ENSG00000205323	chr12	SARNP	56146247	56211540	3396	Simple	TCX	AD_vs_Control	3.58933e-05	-0.188008	0.0439086	0.000641428	LowInAD	80	69	protein_coding
ENSG00000197728	chr12	RPS26	56435637	56438116	1600	Simple	TCX	AD_vs_Control	0.481857	0.105563	0.149658	0.607263	HighInAD	80	69	protein_coding
ENSG00000257411	chr12	RP11-603J24.9	56495115	56503073	489	Simple	TCX	AD_vs_Control	0.000727325	0.203565	0.0587967	0.0062386	HighInAD	80	69	protein_coding
ENSG00000139641	chr12	ESYT1	56512034	56538455	5493	Simple	TCX	AD_vs_Control	0.0890333	0.116143	0.0677837	0.178618	HighInAD	80	69	protein_coding
ENSG00000139613	chr12	SMARCC2	56556767	56583351	8555	Simple	TCX	AD_vs_Control	0.0832878	0.0805068	0.0461238	0.170118	HighInAD	80	69	protein_coding
ENSG00000135469	chr12	COQ10A	56660642	56664750	3243	Simple	TCX	AD_vs_Control	0.129476	-0.0999895	0.0655271	0.233523	LowInAD	80	69	protein_coding
ENSG00000144785	chr12	RP11-977G19.10	56679700	56709843	1053	Simple	TCX	AD_vs_Control	0.648208	-0.0141524	0.0309462	0.747523	LowInAD	80	69	protein_coding
ENSG00000110944	chr12	IL23A	56732663	56734193	1041	Simple	TCX	AD_vs_Control	0.000166014	-0.57442	0.148063	0.0020495	LowInAD	80	69	protein_coding
ENSG00000176422	chr12	SPRYD4	56862301	56864763	2101	Simple	TCX	AD_vs_Control	0.404457	-0.0467155	0.0558507	0.535361	LowInAD	80	69	protein_coding
ENSG00000198056	chr12	PRIM1	57125380	57146157	2437	Simple	TCX	AD_vs_Control	0.453869	0.0546407	0.0727328	0.581931	HighInAD	80	69	protein_coding
ENSG00000166860	chr12	ZBTB39	57392618	57400230	6170	Simple	TCX	AD_vs_Control	0.150851	0.103598	0.0716888	0.260267	HighInAD	80	69	protein_coding
ENSG00000258830	chr12	RP11-123K3.4	57643392	57690267	2107	Simple	TCX	AD_vs_Control	0.00132699	0.174297	0.0531097	0.00985546	HighInAD	80	69	protein_coding
ENSG00000166986	chr12	MARS	57869228	57911352	7028	Simple	TCX	AD_vs_Control	0.0180146	0.142069	0.0592963	0.0615199	HighInAD	80	69	protein_coding
ENSG00000175197	chr12	DDIT3	57910371	57914300	1178	Simple	TCX	AD_vs_Control	0.327245	0.0840323	0.0854496	0.458628	HighInAD	80	69	protein_coding
ENSG00000155980	chr12	KIF5A	57943781	57980415	6261	Simple	TCX	AD_vs_Control	2.54782e-05	0.910256	0.208375	0.000494145	HighInAD	80	69	protein_coding
ENSG00000257921	chr12	RP11-571M6.15	58166811	58180829	679	Simple	TCX	AD_vs_Control	0.109592	0.158505	0.09838	0.207114	HighInAD	80	69	protein_coding
ENSG00000135407	chr12	AVIL	58191159	58212487	5889	Simple	TCX	AD_vs_Control	0.158548	-0.107427	0.0757498	0.269665	LowInAD	80	69	protein_coding
ENSG00000118596	chr12	SLC16A7	59989848	60176395	6424	Simple	TCX	AD_vs_Control	0.235785	0.212864	0.178706	0.360708	HighInAD	80	69	protein_coding
ENSG00000135655	chr12	USP15	62654119	62811211	9160	Simple	TCX	AD_vs_Control	0.43402	0.0390737	0.0497892	0.563656	HighInAD	80	69	protein_coding
ENSG00000156076	chr12	WIF1	65444406	65515346	2368	Simple	TCX	AD_vs_Control	0.854209	-0.0611824	0.332298	0.902766	LowInAD	80	69	protein_coding
ENSG00000127334	chr12	DYRK2	68042118	68059186	9494	Simple	TCX	AD_vs_Control	0.559585	-0.0324539	0.055479	0.674618	LowInAD	80	69	protein_coding
ENSG00000111605	chr12	CPSF6	69633317	69668138	7190	Simple	TCX	AD_vs_Control	0.00403453	0.14772	0.0504513	0.022525	HighInAD	80	69	protein_coding
ENSG00000127337	chr12	YEATS4	69753483	69784576	1714	Simple	TCX	AD_vs_Control	0.0249906	-0.186741	0.0823367	0.0757484	LowInAD	80	69	protein_coding
ENSG00000258064	chr12	RP11-293I14.2	72067984	72092748	771	Simple	TCX	AD_vs_Control	2.02083e-08	0.857807	0.143368	3.31872e-06	HighInAD	80	69	protein_coding
ENSG00000139291	chr12	TMEM19	72079867	72097836	5498	Simple	TCX	AD_vs_Control	0.414448	-0.0493367	0.0602596	0.545011	LowInAD	80	69	protein_coding
ENSG00000269531	chr12	AC073569.1	80198742	80202321	30	Simple	TCX	AD_vs_Control	3.94988e-06	0.765118	0.158703	0.000122028	HighInAD	80	69	protein_coding
ENSG00000133641	chr12	C12orf29	88427623	88443937	6454	Simple	TCX	AD_vs_Control	0.00122532	-0.163145	0.0493461	0.00929114	LowInAD	80	69	protein_coding
ENSG00000198015	chr12	MRPL42	93861264	93897545	3949	Simple	TCX	AD_vs_Control	0.44056	-0.0373921	0.0483327	0.569923	LowInAD	80	69	protein_coding
ENSG00000120833	chr12	SOCS2	93963590	93977263	6776	Simple	TCX	AD_vs_Control	0.278498	0.104513	0.0960343	0.407579	HighInAD	80	69	protein_coding
ENSG00000139343	chr12	SNRPF	96252706	96297606	3043	Simple	TCX	AD_vs_Control	7.05979e-09	-0.332632	0.0536496	1.67769e-06	LowInAD	80	69	protein_coding
ENSG00000111144	chr12	LTA4H	96394606	96437298	7350	Simple	TCX	AD_vs_Control	0.948487	0.00253082	0.0390967	0.965827	HighInAD	80	69	protein_coding
ENSG00000120802	chr12	TMPO	98909290	98944157	8593	Simple	TCX	AD_vs_Control	0.757352	-0.0156742	0.0506246	0.832926	LowInAD	80	69	protein_coding
ENSG00000120868	chr12	APAF1	99038919	99129204	7901	Simple	TCX	AD_vs_Control	0.000673509	-0.186897	0.0536326	0.00587837	LowInAD	80	69	protein_coding
ENSG00000257327	chr12	RP11-650K20.3	104235229	104238442	674	Simple	TCX	AD_vs_Control	0.000792504	-0.557642	0.162253	0.00665207	LowInAD	80	69	protein_coding
ENSG00000166598	chr12	HSP90B1	104323885	104347423	4688	Simple	TCX	AD_vs_Control	0.00487232	0.21487	0.0750021	0.0257396	HighInAD	80	69	protein_coding
ENSG00000139372	chr12	TDG	104359582	104382652	4903	Simple	TCX	AD_vs_Control	8.54042e-05	-0.246254	0.0606917	0.00123982	LowInAD	80	69	protein_coding
ENSG00000120837	chr12	NFYB	104510855	104532067	4956	Simple	TCX	AD_vs_Control	3.08482e-05	-0.249714	0.0578016	0.000574685	LowInAD	80	69	protein_coding
ENSG00000235162	chr12	C12orf75	105629068	105789875	2693	Simple	TCX	AD_vs_Control	0.580083	0.0821235	0.148059	0.692109	HighInAD	80	69	protein_coding
ENSG00000257545	chr12	RP11-144F15.1	106889736	107168696	890	Simple	TCX	AD_vs_Control	0.0488714	0.177623	0.0893246	0.117439	HighInAD	80	69	protein_coding
ENSG00000151135	chr12	C12orf23	107349497	107372556	4768	Simple	TCX	AD_vs_Control	0.136887	0.0881266	0.0588765	0.242748	HighInAD	80	69	protein_coding
ENSG00000136045	chr12	PWP1	108079509	108106944	2876	Simple	TCX	AD_vs_Control	0.880501	0.0077284	0.0513064	0.920686	HighInAD	80	69	protein_coding
ENSG00000110906	chr12	KCTD10	109886461	109915349	9865	Simple	TCX	AD_vs_Control	0.00581714	-0.143944	0.0513237	0.0292047	LowInAD	80	69	protein_coding
ENSG00000122970	chr12	IFT81	110562140	110656602	7005	Simple	TCX	AD_vs_Control	0.120529	-0.0887287	0.0567722	0.221808	LowInAD	80	69	protein_coding
ENSG00000111229	chr12	ARPC3	110872630	110888227	3025	Simple	TCX	AD_vs_Control	0.986728	-0.000569125	0.0341461	0.991187	LowInAD	80	69	protein_coding
ENSG00000111231	chr12	GPN3	110890289	110907073	2595	Simple	TCX	AD_vs_Control	0.0174725	0.149537	0.0621099	0.0602224	HighInAD	80	69	protein_coding
ENSG00000173064	chr12	HECTD4	112597992	112819896	21225	Simple	TCX	AD_vs_Control	0.0544153	0.138539	0.071368	0.126387	HighInAD	80	69	protein_coding
ENSG00000089127	chr12	OAS1	113344582	113369990	3910	Simple	TCX	AD_vs_Control	0.0827663	0.326902	0.186967	0.169396	HighInAD	80	69	protein_coding
ENSG00000151176	chr12	PLBD2	113796371	113827203	3033	Simple	TCX	AD_vs_Control	0.418734	0.0825409	0.101749	0.549169	HighInAD	80	69	protein_coding
ENSG00000139410	chr12	SDSL	113860042	113876081	2216	Simple	TCX	AD_vs_Control	0.227429	-0.194691	0.160532	0.351642	LowInAD	80	69	protein_coding
ENSG00000171471	chr12	MAP1LC3B2	116997186	117014425	832	Simple	TCX	AD_vs_Control	0.411014	0.061045	0.0740128	0.541697	HighInAD	80	69	protein_coding
ENSG00000111412	chr12	C12orf49	117153593	117175875	3061	Simple	TCX	AD_vs_Control	0.0145483	0.298448	0.120494	0.0537149	HighInAD	80	69	protein_coding
ENSG00000089250	chr12	NOS1	117645947	117889975	13144	Simple	TCX	AD_vs_Control	0.288246	-0.12413	0.116404	0.418079	LowInAD	80	69	protein_coding
ENSG00000135090	chr12	TAOK3	118587606	118810750	10570	Simple	TCX	AD_vs_Control	0.0796536	-0.0861566	0.0487686	0.164988	LowInAD	80	69	protein_coding
ENSG00000170855	chr12	TRIAP1	120881764	120884215	1442	Simple	TCX	AD_vs_Control	0.00698398	-0.136954	0.0499553	0.0331235	LowInAD	80	69	protein_coding
ENSG00000022840	chr12	RNF10	120971283	121015397	5911	Simple	TCX	AD_vs_Control	0.00330805	-0.0770252	0.0257322	0.0194907	LowInAD	80	69	protein_coding
ENSG00000157837	chr12	SPPL3	121200313	121342174	6672	Simple	TCX	AD_vs_Control	8.97789e-05	-0.233699	0.057785	0.00128929	LowInAD	80	69	protein_coding
ENSG00000139718	chr12	SETD1B	122242086	122270562	8386	Simple	TCX	AD_vs_Control	0.403634	0.0360035	0.0429685	0.534614	HighInAD	80	69	protein_coding
ENSG00000158023	chr12	WDR66	122355768	122441833	16115	Simple	TCX	AD_vs_Control	2.28966e-06	-0.52783	0.106666	8.26294e-05	LowInAD	80	69	protein_coding
ENSG00000158113	chr12	LRRC43	122652285	122688018	2775	Simple	TCX	AD_vs_Control	0.106783	-0.158637	0.0976735	0.20344	LowInAD	80	69	protein_coding
ENSG00000111011	chr12	RSRC2	122989190	123011547	7556	Simple	TCX	AD_vs_Control	0.0054133	0.109724	0.0387827	0.027719	HighInAD	80	69	protein_coding
ENSG00000130783	chr12	CCDC62	123258874	123312075	4479	Simple	TCX	AD_vs_Control	0.830961	-0.0253882	0.118691	0.885674	LowInAD	80	69	protein_coding
ENSG00000139722	chr12	VPS37B	123349882	123380991	5946	Simple	TCX	AD_vs_Control	0.00014989	-0.225424	0.0576934	0.00188767	LowInAD	80	69	protein_coding
ENSG00000150967	chr12	ABCB9	123405498	123466196	13037	Simple	TCX	AD_vs_Control	4.49988e-06	-0.243078	0.0507438	0.000134254	LowInAD	80	69	protein_coding
ENSG00000130921	chr12	C12orf65	123717463	123742506	7090	Simple	TCX	AD_vs_Control	0.000331424	-0.193849	0.0525569	0.00345922	LowInAD	80	69	protein_coding
ENSG00000168778	chr12	TCTN2	124155660	124192948	5104	Simple	TCX	AD_vs_Control	0.0571153	-0.176592	0.0919939	0.130703	LowInAD	80	69	protein_coding
ENSG00000197653	chr12	DNAH10	124247042	124420753	16432	Simple	TCX	AD_vs_Control	0.31003	0.100229	0.0983436	0.441072	HighInAD	80	69	protein_coding
ENSG00000150991	chr12	UBC	125396150	125401914	3898	Simple	TCX	AD_vs_Control	0.0227552	0.208737	0.0905525	0.071389	HighInAD	80	69	protein_coding
ENSG00000139370	chr12	SLC15A4	129277739	129308528	5493	Simple	TCX	AD_vs_Control	0.878231	0.00868209	0.056555	0.919224	HighInAD	80	69	protein_coding
ENSG00000176915	chr12	ANKLE2	133302254	133338474	17360	Simple	TCX	AD_vs_Control	0.0014864	-0.153318	0.0472182	0.0107234	LowInAD	80	69	protein_coding
ENSG00000090612	chr12	ZNF268	133707570	133783698	6905	Simple	TCX	AD_vs_Control	0.821352	-0.0194079	0.0857746	0.878829	LowInAD	80	69	protein_coding
ENSG00000256825	chr12	CTD-2140B24.4	133707570	133778955	1374	Simple	TCX	AD_vs_Control	0.00747097	0.367559	0.135231	0.0346879	HighInAD	80	69	protein_coding
ENSG00000151835	chr13	SACS	23902965	24007841	15880	Simple	TCX	AD_vs_Control	0.606913	0.0412765	0.0800322	0.714433	HighInAD	80	69	protein_coding
ENSG00000205863	chr13	C1QTNF9B	24465238	24476794	1629	Simple	TCX	AD_vs_Control	7.44446e-05	-0.770579	0.188242	0.00111711	LowInAD	80	69	protein_coding
ENSG00000180389	chr13	ATP5EP2	28519343	28519727	385	Simple	TCX	AD_vs_Control	4.30616e-06	-0.532248	0.110869	0.000129658	LowInAD	80	69	protein_coding
ENSG00000132963	chr13	POMP	29233241	29253062	1428	Simple	TCX	AD_vs_Control	0.686772	0.0128945	0.0319053	0.777657	HighInAD	80	69	protein_coding
ENSG00000139508	chr13	SLC46A3	29274201	29293107	3776	Simple	TCX	AD_vs_Control	0.385795	0.0529875	0.0608896	0.517196	HighInAD	80	69	protein_coding
ENSG00000132952	chr13	USPL1	31191830	31233686	3904	Simple	TCX	AD_vs_Control	0.0818909	0.141826	0.0808818	0.168259	HighInAD	80	69	protein_coding
ENSG00000187676	chr13	B3GALTL	31774073	31906413	4566	Simple	TCX	AD_vs_Control	0.0216623	0.177613	0.0764098	0.0691854	HighInAD	80	69	protein_coding
ENSG00000250709	chr13	CCDC169-SOHLH2	36742931	36871979	2051	Simple	TCX	AD_vs_Control	0.729567	-0.0684613	0.197607	0.811728	LowInAD	80	69	protein_coding
ENSG00000120688	chr13	WBP4	41635410	41658137	2618	Simple	TCX	AD_vs_Control	0.44384	0.0283311	0.0368854	0.572894	HighInAD	80	69	protein_coding
ENSG00000102763	chr13	VWA8	42140973	42535256	7633	Simple	TCX	AD_vs_Control	0.831917	0.014435	0.0678738	0.886286	HighInAD	80	69	protein_coding
ENSG00000083635	chr13	NUFIP1	45513384	45563618	3492	Simple	TCX	AD_vs_Control	0.00119383	-0.239389	0.0722344	0.00910196	LowInAD	80	69	protein_coding
ENSG00000133114	chr13	GPALPP1	45563687	45607746	5108	Simple	TCX	AD_vs_Control	0.168704	-0.0817694	0.0590758	0.282281	LowInAD	80	69	protein_coding
ENSG00000165837	chr13	FAM194B	46108657	46189874	2940	Simple	TCX	AD_vs_Control	0.658034	0.0348349	0.0785177	0.755499	HighInAD	80	69	protein_coding
ENSG00000102445	chr13	KIAA0226L	46916139	47012325	6101	Simple	TCX	AD_vs_Control	0.248844	-0.117202	0.101177	0.375365	LowInAD	80	69	protein_coding
ENSG00000136141	chr13	LRCH1	47127303	47327175	7307	Simple	TCX	AD_vs_Control	0.00223238	0.240426	0.0770623	0.0145301	HighInAD	80	69	protein_coding
ENSG00000139684	chr13	ESD	47345391	47371367	3401	Simple	TCX	AD_vs_Control	2.80186e-06	0.190692	0.0389047	9.55623e-05	HighInAD	80	69	protein_coding
ENSG00000136146	chr13	MED4	48627459	48669267	2358	Simple	TCX	AD_vs_Control	0.00184947	-0.103884	0.0326767	0.01264	LowInAD	80	69	protein_coding
ENSG00000136156	chr13	ITM2B	48807294	48837063	2534	Simple	TCX	AD_vs_Control	0.00186385	0.208783	0.0657226	0.0127028	HighInAD	80	69	protein_coding
ENSG00000215462	chr13	AL136218.1	50007495	50020554	225	Simple	TCX	AD_vs_Control	0.0159037	0.370875	0.151789	0.0568301	HighInAD	80	69	protein_coding
ENSG00000123179	chr13	EBPL	50234859	50265611	1500	Simple	TCX	AD_vs_Control	0.209476	-0.109832	0.0870781	0.331066	LowInAD	80	69	protein_coding
ENSG00000102753	chr13	KPNA3	50273447	50367057	4470	Simple	TCX	AD_vs_Control	0.000639271	0.100544	0.0287266	0.00566206	HighInAD	80	69	protein_coding
ENSG00000123191	chr13	ATP7B	52506809	52585630	6833	Simple	TCX	AD_vs_Control	0.000526801	0.32384	0.0910626	0.00490059	HighInAD	80	69	protein_coding
ENSG00000118946	chr13	PCDH17	58205944	58303445	8242	Simple	TCX	AD_vs_Control	0.00341535	0.248957	0.0834616	0.0199206	HighInAD	80	69	protein_coding
ENSG00000102554	chr13	KLF5	73629114	73651676	3889	Simple	TCX	AD_vs_Control	0.699661	-0.0850573	0.219992	0.788072	LowInAD	80	69	protein_coding
ENSG00000065150	chr13	IPO5	98605912	98676551	9671	Simple	TCX	AD_vs_Control	0.0285097	-0.0684759	0.0309136	0.0824189	LowInAD	80	69	protein_coding
ENSG00000134882	chr13	UBAC2	99853028	100038688	4519	Simple	TCX	AD_vs_Control	0.207555	-0.0690312	0.0544982	0.328875	LowInAD	80	69	protein_coding
ENSG00000125304	chr13	TM9SF2	100153671	100216260	3885	Simple	TCX	AD_vs_Control	1.27656e-06	0.233355	0.0459114	5.34237e-05	HighInAD	80	69	protein_coding
ENSG00000125246	chr13	CLYBL	100258919	100549387	7826	Simple	TCX	AD_vs_Control	0.0129839	-0.193794	0.0769268	0.049995	LowInAD	80	69	protein_coding
ENSG00000102524	chr13	TNFSF13B	108903588	108960832	3059	Simple	TCX	AD_vs_Control	0.924235	0.0126978	0.133259	0.949918	HighInAD	80	69	protein_coding
ENSG00000185950	chr13	IRS2	110406184	110438915	6999	Simple	TCX	AD_vs_Control	0.192462	0.0818021	0.0624357	0.311363	HighInAD	80	69	protein_coding
ENSG00000153487	chr13	ING1	111365083	111373421	4123	Simple	TCX	AD_vs_Control	0.451719	0.0634184	0.0840153	0.579898	HighInAD	80	69	protein_coding
ENSG00000182968	chr13	SOX1	112721913	112726020	4108	Simple	TCX	AD_vs_Control	0.132703	-0.184766	0.122111	0.23774	LowInAD	80	69	protein_coding
ENSG00000126217	chr13	MCF2L	113548692	113754053	23204	Simple	TCX	AD_vs_Control	0.191603	0.104743	0.0797898	0.310343	HighInAD	80	69	protein_coding
ENSG00000150401	chr13	DCUN1D2	114110134	114145267	4346	Simple	TCX	AD_vs_Control	0.0291019	-0.157414	0.0713336	0.0835326	LowInAD	80	69	protein_coding
ENSG00000183087	chr13	GAS6	114523522	114567046	6130	Simple	TCX	AD_vs_Control	0.453355	0.0382416	0.0508458	0.581513	HighInAD	80	69	protein_coding
ENSG00000198824	chr13	CHAMP1	115079988	115092796	4167	Simple	TCX	AD_vs_Control	0.564396	0.0364771	0.0631292	0.678681	HighInAD	80	69	protein_coding
ENSG00000100814	chr14	CCNB1IP1	20779527	20801471	3680	Simple	TCX	AD_vs_Control	0.0437972	-0.140183	0.0688518	0.109271	LowInAD	80	69	protein_coding
ENSG00000100823	chr14	APEX1	20923350	20925927	1882	Simple	TCX	AD_vs_Control	0.0122683	0.114541	0.0450931	0.0482539	HighInAD	80	69	protein_coding
ENSG00000092203	chr14	TOX4	21944756	21967319	7076	Simple	TCX	AD_vs_Control	0.0534009	-0.0539882	0.0276928	0.124776	LowInAD	80	69	protein_coding
ENSG00000155463	chr14	OXA1L	23235731	23241007	3254	Simple	TCX	AD_vs_Control	0.511567	-0.0346856	0.0526958	0.633497	LowInAD	80	69	protein_coding
ENSG00000100462	chr14	PRMT5	23389720	23398794	3467	Simple	TCX	AD_vs_Control	1.31649e-07	0.28628	0.051247	1.09613e-05	HighInAD	80	69	protein_coding
ENSG00000100804	chr14	PSMB5	23485752	23504439	1765	Simple	TCX	AD_vs_Control	0.735579	-0.0146051	0.0431537	0.816391	LowInAD	80	69	protein_coding
ENSG00000139880	chr14	CDH24	23516271	23526747	3748	Simple	TCX	AD_vs_Control	0.338141	-0.09586	0.0997071	0.469845	LowInAD	80	69	protein_coding
ENSG00000129473	chr14	BCL2L2	23767999	23780968	4189	Simple	TCX	AD_vs_Control	0.134512	-0.0784827	0.0521133	0.239932	LowInAD	80	69	protein_coding
ENSG00000187630	chr14	DHRS4L2	24439148	24475617	2902	Simple	TCX	AD_vs_Control	0.0136639	-0.18073	0.0722844	0.0516411	LowInAD	80	69	protein_coding
ENSG00000186648	chr14	LRRC16B	24521206	24538937	6668	Simple	TCX	AD_vs_Control	0.704839	0.0317427	0.0836131	0.792366	HighInAD	80	69	protein_coding
ENSG00000100884	chr14	CPNE6	24540046	24547309	5996	Simple	TCX	AD_vs_Control	0.231698	-0.187328	0.155891	0.356284	LowInAD	80	69	protein_coding
ENSG00000129535	chr14	NRL	24549316	24584223	3113	Simple	TCX	AD_vs_Control	0.000731819	-0.251429	0.0726596	0.00626578	LowInAD	80	69	protein_coding
ENSG00000100938	chr14	GMPR2	24701628	24708448	3622	Simple	TCX	AD_vs_Control	0.48541	0.0312139	0.0446141	0.610332	HighInAD	80	69	protein_coding
ENSG00000196943	chr14	NOP9	24769068	24778330	6033	Simple	TCX	AD_vs_Control	0.854032	-0.00817956	0.044371	0.90273	LowInAD	80	69	protein_coding
ENSG00000136305	chr14	CIDEB	24774302	24780636	3198	Simple	TCX	AD_vs_Control	0.557813	0.0273138	0.0464819	0.67318	HighInAD	80	69	protein_coding
ENSG00000213906	chr14	LTB4R2	24774940	24781259	1705	Simple	TCX	AD_vs_Control	0.000412076	0.317027	0.0874151	0.00408861	HighInAD	80	69	protein_coding
ENSG00000092140	chr14	G2E3	31028329	31089269	10025	Simple	TCX	AD_vs_Control	0.0394265	-0.0939653	0.0451573	0.101895	LowInAD	80	69	protein_coding
ENSG00000196792	chr14	STRN3	31363005	31495607	4965	Simple	TCX	AD_vs_Control	0.575196	0.0193782	0.0344903	0.687841	HighInAD	80	69	protein_coding
ENSG00000092148	chr14	HECTD1	31569318	31677010	12417	Simple	TCX	AD_vs_Control	0.000651764	0.127312	0.0364334	0.00573985	HighInAD	80	69	protein_coding
ENSG00000100883	chr14	SRP54	35451163	35498773	3899	Simple	TCX	AD_vs_Control	0.0955828	0.0916188	0.0545691	0.187841	HighInAD	80	69	protein_coding
ENSG00000174373	chr14	RALGAPA1	36007558	36278510	13265	Simple	TCX	AD_vs_Control	0.275548	0.0380392	0.0347384	0.404175	HighInAD	80	69	protein_coding
ENSG00000151332	chr14	MBIP	36767770	36789882	3461	Simple	TCX	AD_vs_Control	0.625576	0.0160799	0.0328742	0.729481	HighInAD	80	69	protein_coding
ENSG00000258941	chr14	RP11-407N17.3	39703106	39820397	5392	Simple	TCX	AD_vs_Control	0.862065	0.00744084	0.0427404	0.908551	HighInAD	80	69	protein_coding
ENSG00000179454	chr14	KLHL28	45393522	45511525	8076	Simple	TCX	AD_vs_Control	0.749298	-0.0196453	0.0613439	0.826739	LowInAD	80	69	protein_coding
ENSG00000198718	chr14	FAM179B	45431411	45543634	10274	Simple	TCX	AD_vs_Control	0.00530343	-0.164174	0.0578861	0.02732	LowInAD	80	69	protein_coding
ENSG00000129534	chr14	MIS18BP1	45672393	45722743	6250	Simple	TCX	AD_vs_Control	0.462593	0.073099	0.0992139	0.589588	HighInAD	80	69	protein_coding
ENSG00000165516	chr14	KLHDC2	50234326	50249909	3647	Simple	TCX	AD_vs_Control	0.0182476	0.0986154	0.0412446	0.0620794	HighInAD	80	69	protein_coding
ENSG00000087299	chr14	L2HGDH	50704281	50779266	3911	Simple	TCX	AD_vs_Control	0.328932	-0.0705266	0.0719676	0.46041	LowInAD	80	69	protein_coding
ENSG00000139926	chr14	FRMD6	51955818	52197445	9416	Simple	TCX	AD_vs_Control	0.788449	0.0267352	0.0994301	0.855604	HighInAD	80	69	protein_coding
ENSG00000087302	chr14	C14orf166	52456193	52471420	2334	Simple	TCX	AD_vs_Control	0.815884	0.00703597	0.0301561	0.874928	HighInAD	80	69	protein_coding
ENSG00000087301	chr14	TXNDC16	52897308	53019240	4739	Simple	TCX	AD_vs_Control	0.0479124	-0.127791	0.0639865	0.11592	LowInAD	80	69	protein_coding
ENSG00000125378	chr14	BMP4	54416454	54425479	3082	Simple	TCX	AD_vs_Control	0.97227	-0.00898393	0.257946	0.981948	LowInAD	80	69	protein_coding
ENSG00000100528	chr14	CNIH1	54893654	54908149	1684	Simple	TCX	AD_vs_Control	0.0777532	0.0811173	0.0456217	0.162101	HighInAD	80	69	protein_coding
ENSG00000197045	chr14	GMFB	54941202	54955914	7966	Simple	TCX	AD_vs_Control	0.000884107	-0.183064	0.053773	0.00723044	LowInAD	80	69	protein_coding
ENSG00000168175	chr14	MAPK1IP1L	55518349	55536910	6988	Simple	TCX	AD_vs_Control	0.430162	-0.0387164	0.0489213	0.559827	LowInAD	80	69	protein_coding
ENSG00000259133	chr14	RP11-1085N6.3	57115683	57197253	734	Simple	TCX	AD_vs_Control	0.000256212	-0.375757	0.0999261	0.0028418	LowInAD	80	69	protein_coding
ENSG00000053770	chr14	AP5M1	57735627	57756797	4371	Simple	TCX	AD_vs_Control	0.194067	0.0586756	0.044947	0.313177	HighInAD	80	69	protein_coding
ENSG00000032219	chr14	ARID4A	58765103	58840605	7568	Simple	TCX	AD_vs_Control	0.114611	-0.0688415	0.0433362	0.213879	LowInAD	80	69	protein_coding
ENSG00000100578	chr14	KIAA0586	58894103	59015216	7393	Simple	TCX	AD_vs_Control	0.0345879	0.114829	0.053765	0.0935659	HighInAD	80	69	protein_coding
ENSG00000165617	chr14	DACT1	59100685	59115039	4490	Simple	TCX	AD_vs_Control	0.302605	-0.133712	0.12919	0.432947	LowInAD	80	69	protein_coding
ENSG00000181619	chr14	GPR135	59895740	59932060	4977	Simple	TCX	AD_vs_Control	0.0551067	-0.136005	0.0702654	0.127451	LowInAD	80	69	protein_coding
ENSG00000151838	chr14	CCDC175	59971257	60043549	3245	Simple	TCX	AD_vs_Control	3.15395e-05	-0.372648	0.0863691	0.000583691	LowInAD	80	69	protein_coding
ENSG00000100625	chr14	SIX4	61176246	61191066	6658	Simple	TCX	AD_vs_Control	0.297241	-0.16032	0.153182	0.427321	LowInAD	80	69	protein_coding
ENSG00000126814	chr14	TRMT5	61438169	61448076	5692	Simple	TCX	AD_vs_Control	0.426012	0.0359527	0.0450218	0.556121	HighInAD	80	69	protein_coding
ENSG00000140006	chr14	WDR89	64063757	64108579	3208	Simple	TCX	AD_vs_Control	0.051996	-0.0880119	0.0448739	0.122573	LowInAD	80	69	protein_coding
ENSG00000100714	chr14	MTHFD1	64854749	64926722	5924	Simple	TCX	AD_vs_Control	0.12645	-0.0759379	0.0493682	0.229581	LowInAD	80	69	protein_coding
ENSG00000081181	chr14	ARG2	68086515	68118437	2418	Simple	TCX	AD_vs_Control	0.302875	-0.0470113	0.0454471	0.433217	LowInAD	80	69	protein_coding
ENSG00000100568	chr14	VTI1B	68113792	68141548	5789	Simple	TCX	AD_vs_Control	0.172242	-0.0535282	0.0389962	0.286609	LowInAD	80	69	protein_coding
ENSG00000258466	chr14	RP11-1012A1.4	68126537	68157084	804	Simple	TCX	AD_vs_Control	6.78318e-05	0.191979	0.0466208	0.00103973	HighInAD	80	69	protein_coding
ENSG00000072042	chr14	RDH11	68143518	68162531	5518	Simple	TCX	AD_vs_Control	0.190883	-0.0474863	0.0361145	0.30959	LowInAD	80	69	protein_coding
ENSG00000100632	chr14	ERH	69846848	69865344	1438	Simple	TCX	AD_vs_Control	0.00614133	-0.0811228	0.0291178	0.0302864	LowInAD	80	69	protein_coding
ENSG00000029364	chr14	SLC39A9	69864732	69929105	7136	Simple	TCX	AD_vs_Control	0.410442	0.0396453	0.0480083	0.541199	HighInAD	80	69	protein_coding
ENSG00000133983	chr14	COX16	70791798	70826448	1863	Simple	TCX	AD_vs_Control	0.0274675	-0.0778496	0.0349081	0.0804891	LowInAD	80	69	protein_coding
ENSG00000100731	chr14	PCNX	71374122	71582099	16715	Simple	TCX	AD_vs_Control	0.1325	0.0637758	0.0421271	0.237498	HighInAD	80	69	protein_coding
ENSG00000165861	chr14	ZFYVE1	73436159	73493920	5306	Simple	TCX	AD_vs_Control	0.00684527	0.101077	0.0367754	0.0326619	HighInAD	80	69	protein_coding
ENSG00000184227	chr14	ACOT1	74003818	74010498	1713	Simple	TCX	AD_vs_Control	0.614045	-0.0721604	0.14274	0.720272	LowInAD	80	69	protein_coding
ENSG00000119673	chr14	ACOT2	74034324	74042357	2388	Simple	TCX	AD_vs_Control	0.389346	0.084112	0.0973835	0.520604	HighInAD	80	69	protein_coding
ENSG00000119661	chr14	DNAL1	74111578	74170435	8885	Simple	TCX	AD_vs_Control	0.0303954	-0.16573	0.0757099	0.0858823	LowInAD	80	69	protein_coding
ENSG00000165898	chr14	ISCA2	74960423	74963809	3061	Simple	TCX	AD_vs_Control	0.163742	0.0971167	0.0693405	0.276219	HighInAD	80	69	protein_coding
ENSG00000214670	chr14	AC007956.1	75158879	75179800	411	Simple	TCX	AD_vs_Control	5.75157e-05	0.573482	0.13783	0.000921144	HighInAD	80	69	protein_coding
ENSG00000140044	chr14	JDP2	75894419	75940814	6235	Simple	TCX	AD_vs_Control	0.323201	0.0993032	0.100134	0.454528	HighInAD	80	69	protein_coding
ENSG00000119685	chr14	TTLL5	76099968	76421421	12255	Simple	TCX	AD_vs_Control	7.33698e-05	-0.246714	0.0602129	0.00110439	LowInAD	80	69	protein_coding
ENSG00000133935	chr14	C14orf1	76116134	76127532	2633	Simple	TCX	AD_vs_Control	0.0698675	-0.0882898	0.0482998	0.150418	LowInAD	80	69	protein_coding
ENSG00000119650	chr14	IFT43	76368479	76550928	4172	Simple	TCX	AD_vs_Control	7.03605e-06	-0.242038	0.051675	0.000188424	LowInAD	80	69	protein_coding
ENSG00000119669	chr14	IRF2BPL	77490888	77495034	4147	Simple	TCX	AD_vs_Control	0.0148095	0.157879	0.0639134	0.0543442	HighInAD	80	69	protein_coding
ENSG00000259164	chr14	RP11-463C8.4	77564654	77691805	603	Simple	TCX	AD_vs_Control	8.43809e-07	0.61839	0.119459	4.04667e-05	HighInAD	80	69	protein_coding
ENSG00000165555	chr14	NOXRED1	77860364	77889860	2492	Simple	TCX	AD_vs_Control	0.840195	-0.0212303	0.105074	0.892687	LowInAD	80	69	protein_coding
ENSG00000151445	chr14	VIPAS39	77893018	77924295	3695	Simple	TCX	AD_vs_Control	0.00413959	-0.128102	0.0438793	0.0229687	LowInAD	80	69	protein_coding
ENSG00000100591	chr14	AHSA1	77924213	77935817	2948	Simple	TCX	AD_vs_Control	0.0751443	0.170514	0.095043	0.158388	HighInAD	80	69	protein_coding
ENSG00000100601	chr14	ALKBH1	78138747	78174363	2844	Simple	TCX	AD_vs_Control	0.855681	-0.00936387	0.0513822	0.903757	LowInAD	80	69	protein_coding
ENSG00000197734	chr14	C14orf178	78227173	78236085	704	Simple	TCX	AD_vs_Control	0.215493	0.136963	0.110036	0.338258	HighInAD	80	69	protein_coding
ENSG00000211448	chr14	DIO2	80663873	80854100	7500	Simple	TCX	AD_vs_Control	0.388055	-0.221025	0.255202	0.519339	LowInAD	80	69	protein_coding
ENSG00000165417	chr14	GTF2A1	81641796	81687721	6819	Simple	TCX	AD_vs_Control	0.0953589	-0.0725853	0.0432031	0.187599	LowInAD	80	69	protein_coding
ENSG00000140092	chr14	FBLN5	92335756	92414331	4973	Simple	TCX	AD_vs_Control	0.689832	0.0489866	0.122473	0.780046	HighInAD	80	69	protein_coding
ENSG00000140090	chr14	SLC24A4	92788925	92962596	9181	Simple	TCX	AD_vs_Control	0.494124	0.0826843	0.120581	0.61833	HighInAD	80	69	protein_coding
ENSG00000012963	chr14	UBR7	93673401	93695561	3694	Simple	TCX	AD_vs_Control	0.42478	-0.0206313	0.0257667	0.555007	LowInAD	80	69	protein_coding
ENSG00000165948	chr14	IFI27L1	94547628	94570192	2380	Simple	TCX	AD_vs_Control	0.802116	0.0180405	0.0718383	0.865172	HighInAD	80	69	protein_coding
ENSG00000258691	chr14	RP11-404P21.8	96671181	96730266	855	Simple	TCX	AD_vs_Control	0.0822305	-0.37304	0.212979	0.168745	LowInAD	80	69	protein_coding
ENSG00000090060	chr14	PAPOLA	96967770	97033448	12766	Simple	TCX	AD_vs_Control	0.00142609	0.292565	0.0897507	0.0103838	HighInAD	80	69	protein_coding
ENSG00000080824	chr14	HSP90AA1	102547075	102606036	5248	Simple	TCX	AD_vs_Control	0.0192085	0.397364	0.167577	0.0641418	HighInAD	80	69	protein_coding
ENSG00000156381	chr14	ANKRD9	102973179	102976136	2133	Simple	TCX	AD_vs_Control	0.120664	0.175486	0.112325	0.221976	HighInAD	80	69	protein_coding
ENSG00000089902	chr14	RCOR1	103058998	103196913	6202	Simple	TCX	AD_vs_Control	0.237886	0.0641733	0.0541187	0.363063	HighInAD	80	69	protein_coding
ENSG00000166126	chr14	AMN	103388993	103399933	4646	Simple	TCX	AD_vs_Control	1.05701e-06	-0.194024	0.0378536	4.68399e-05	LowInAD	80	69	protein_coding
ENSG00000185215	chr14	TNFAIP2	103589779	103603776	5029	Simple	TCX	AD_vs_Control	0.192628	-0.128362	0.0980096	0.311513	LowInAD	80	69	protein_coding
ENSG00000100664	chr14	EIF5	103799881	103811362	8505	Simple	TCX	AD_vs_Control	0.266683	0.0621919	0.0557494	0.394591	HighInAD	80	69	protein_coding
ENSG00000256053	chr14	APOPT1	104029299	104073860	3932	Simple	TCX	AD_vs_Control	9.97482e-07	-0.267245	0.0520054	4.53185e-05	LowInAD	80	69	protein_coding
ENSG00000184990	chr14	SIVA1	105219437	105234831	4776	Simple	TCX	AD_vs_Control	1.49812e-09	-0.339256	0.0520885	6.52121e-07	LowInAD	80	69	protein_coding
ENSG00000182809	chr14	CRIP2	105939299	105946499	4829	Simple	TCX	AD_vs_Control	0.333074	-0.0715058	0.0735969	0.464705	LowInAD	80	69	protein_coding
ENSG00000261739	chr15	GOLGA8S	23599895	23612378	4349	Simple	TCX	AD_vs_Control	0.603108	-0.0571665	0.109679	0.711277	LowInAD	80	69	protein_coding
ENSG00000169857	chr15	AVEN	34158428	34331377	1808	Simple	TCX	AD_vs_Control	0.136087	0.127327	0.0848909	0.24185	HighInAD	80	69	protein_coding
ENSG00000182405	chr15	PGBD4	34394274	34396591	2318	Simple	TCX	AD_vs_Control	0.282581	0.125086	0.115923	0.41204	HighInAD	80	69	protein_coding
ENSG00000140199	chr15	SLC12A6	34525460	34630261	6799	Simple	TCX	AD_vs_Control	9.06905e-05	0.413228	0.102244	0.00129962	HighInAD	80	69	protein_coding
ENSG00000182117	chr15	NOP10	34633917	34635378	551	Simple	TCX	AD_vs_Control	0.109344	-0.0977442	0.0606246	0.206834	LowInAD	80	69	protein_coding
ENSG00000198146	chr15	ZNF770	35270542	35280488	5439	Simple	TCX	AD_vs_Control	0.100646	0.0848877	0.0513359	0.194945	HighInAD	80	69	protein_coding
ENSG00000140320	chr15	BAHD1	40731920	40760441	5196	Simple	TCX	AD_vs_Control	0.714965	-0.0169364	0.0462742	0.800357	LowInAD	80	69	protein_coding
ENSG00000137880	chr15	GCHFR	41056218	41059906	1529	Simple	TCX	AD_vs_Control	0.355988	0.0806928	0.0871073	0.487937	HighInAD	80	69	protein_coding
ENSG00000103932	chr15	RPAP1	41809374	41836467	7046	Simple	TCX	AD_vs_Control	0.0524226	0.0809125	0.0413301	0.123244	HighInAD	80	69	protein_coding
ENSG00000092445	chr15	TYRO3	41849873	41871536	6697	Simple	TCX	AD_vs_Control	0.67556	-0.0164175	0.0391372	0.7695	LowInAD	80	69	protein_coding
ENSG00000166887	chr15	VPS39	42450899	42500514	7710	Simple	TCX	AD_vs_Control	0.17516	-0.061549	0.0451468	0.290006	LowInAD	80	69	protein_coding
ENSG00000168806	chr15	LCMT2	43619974	43622803	2830	Simple	TCX	AD_vs_Control	0.872142	0.0117616	0.0729357	0.915431	HighInAD	80	69	protein_coding
ENSG00000168803	chr15	ADAL	43622872	43646096	5054	Simple	TCX	AD_vs_Control	0.0354416	-0.13466	0.0633513	0.0949906	LowInAD	80	69	protein_coding
ENSG00000067369	chr15	TP53BP1	43699407	43802926	8843	Simple	TCX	AD_vs_Control	0.0156911	0.149059	0.060879	0.0563414	HighInAD	80	69	protein_coding
ENSG00000128886	chr15	ELL3	44064798	44069741	2880	Simple	TCX	AD_vs_Control	0.151489	-0.0969267	0.0671776	0.261003	LowInAD	80	69	protein_coding
ENSG00000140263	chr15	SORD	45315302	45369383	6159	Simple	TCX	AD_vs_Control	0.00651726	-0.174226	0.0629991	0.0316168	LowInAD	80	69	protein_coding
ENSG00000104177	chr15	MYEF2	48431625	48470714	9261	Simple	TCX	AD_vs_Control	0.0038134	-0.145729	0.049456	0.0216266	LowInAD	80	69	protein_coding
ENSG00000166200	chr15	COPS2	49398268	49447858	4940	Simple	TCX	AD_vs_Control	0.48819	-0.0321971	0.0463144	0.613019	LowInAD	80	69	protein_coding
ENSG00000156958	chr15	GALK2	49447853	49660066	5454	Simple	TCX	AD_vs_Control	0.437244	-0.0475413	0.061007	0.566733	LowInAD	80	69	protein_coding
ENSG00000104047	chr15	DTWD1	49913177	49937333	3960	Simple	TCX	AD_vs_Control	0.489427	0.0309886	0.0447033	0.614148	HighInAD	80	69	protein_coding
ENSG00000170236	chr15	USP50	50792759	50838905	1880	Simple	TCX	AD_vs_Control	6.23121e-06	-0.285006	0.0604731	0.000170981	LowInAD	80	69	protein_coding
ENSG00000166477	chr15	LEO1	52230222	52264003	2679	Simple	TCX	AD_vs_Control	0.515296	-0.0310081	0.0475284	0.636268	LowInAD	80	69	protein_coding
ENSG00000128833	chr15	MYO5C	52484519	52587995	10045	Simple	TCX	AD_vs_Control	0.364917	0.0975789	0.107319	0.496971	HighInAD	80	69	protein_coding
ENSG00000069943	chr15	PIGB	55611158	55647846	4539	Simple	TCX	AD_vs_Control	7.80237e-05	-0.317704	0.077845	0.00116081	LowInAD	80	69	protein_coding
ENSG00000260916	chr15	CCPG1	55632230	55700708	8790	Simple	TCX	AD_vs_Control	0.0157716	0.115276	0.0471186	0.056532	HighInAD	80	69	protein_coding
ENSG00000261652	chr15	C15orf65	55700746	55710962	843	Simple	TCX	AD_vs_Control	0.0293174	-0.264589	0.120064	0.0839263	LowInAD	80	69	protein_coding
ENSG00000138587	chr15	MNS1	56713742	56757335	2504	Simple	TCX	AD_vs_Control	0.131352	-0.158462	0.104358	0.235911	LowInAD	80	69	protein_coding
ENSG00000157450	chr15	RNF111	59157374	59389618	7181	Simple	TCX	AD_vs_Control	0.625242	-0.0251121	0.0512901	0.729228	LowInAD	80	69	protein_coding
ENSG00000169118	chr15	CSNK1G1	64457716	64648442	8414	Simple	TCX	AD_vs_Control	0.84633	-0.00860468	0.04431	0.897162	LowInAD	80	69	protein_coding
ENSG00000259316	chr15	CTD-2116N17.1	64472547	64665980	2732	Simple	TCX	AD_vs_Control	0.00723704	0.240263	0.0880366	0.0339811	HighInAD	80	69	protein_coding
ENSG00000174498	chr15	IGDCC3	65619465	65670378	5552	Simple	TCX	AD_vs_Control	0.794588	-0.0231972	0.0889135	0.859955	LowInAD	80	69	protein_coding
ENSG00000074696	chr15	PTPLAD1	65822756	65870687	4469	Simple	TCX	AD_vs_Control	4.91571e-05	0.300691	0.0715701	0.000814925	HighInAD	80	69	protein_coding
ENSG00000157890	chr15	MEGF11	66187417	66546085	9365	Simple	TCX	AD_vs_Control	0.117376	0.233799	0.148309	0.217502	HighInAD	80	69	protein_coding
ENSG00000188501	chr15	LCTL	66839517	66858317	3518	Simple	TCX	AD_vs_Control	0.465567	0.0847704	0.115825	0.592335	HighInAD	80	69	protein_coding
ENSG00000166949	chr15	SMAD3	67356101	67487533	9113	Simple	TCX	AD_vs_Control	0.498968	-0.0595848	0.0878795	0.622629	LowInAD	80	69	protein_coding
ENSG00000033800	chr15	PIAS1	68346517	68483096	4524	Simple	TCX	AD_vs_Control	3.68283e-06	0.32858	0.0679231	0.000116624	HighInAD	80	69	protein_coding
ENSG00000129007	chr15	CALML4	68483043	68498417	5007	Simple	TCX	AD_vs_Control	0.00207669	-0.240623	0.0765643	0.013766	LowInAD	80	69	protein_coding
ENSG00000258484	chr15	SPESP1	69110560	69239150	1588	Simple	TCX	AD_vs_Control	0.254894	0.219307	0.191763	0.382141	HighInAD	80	69	protein_coding
ENSG00000175318	chr15	GRAMD2	72452148	72490126	4987	Simple	TCX	AD_vs_Control	0.925002	-0.0125112	0.132648	0.95039	LowInAD	80	69	protein_coding
ENSG00000273025	chr15	CELF6	72559087	72612287	1902	Simple	TCX	AD_vs_Control	0.0116321	0.239005	0.0933751	0.0467173	HighInAD	80	69	protein_coding
ENSG00000140463	chr15	BBS4	72978527	73030817	4142	Simple	TCX	AD_vs_Control	0.733927	-0.020094	0.0589886	0.815081	LowInAD	80	69	protein_coding
ENSG00000159322	chr15	ADPGK	73043710	73078187	5931	Simple	TCX	AD_vs_Control	0.00197962	-0.180834	0.0572652	0.0132886	LowInAD	80	69	protein_coding
ENSG00000103855	chr15	CD276	73976307	74006859	5542	Simple	TCX	AD_vs_Control	0.762848	-0.0200029	0.0661512	0.836724	LowInAD	80	69	protein_coding
ENSG00000129009	chr15	ISLR	74466012	74469213	2671	Simple	TCX	AD_vs_Control	0.0406001	0.341233	0.164975	0.103834	HighInAD	80	69	protein_coding
ENSG00000140367	chr15	UBE2Q2	76135622	76193419	3856	Simple	TCX	AD_vs_Control	0.262998	-0.0504959	0.0449155	0.390706	LowInAD	80	69	protein_coding
ENSG00000167196	chr15	FBXO22	76196200	76227609	4595	Simple	TCX	AD_vs_Control	0.193681	0.0504413	0.0386057	0.312753	HighInAD	80	69	protein_coding
ENSG00000140386	chr15	SCAPER	76640526	77197785	11329	Simple	TCX	AD_vs_Control	0.697222	-0.0268505	0.0688576	0.786024	LowInAD	80	69	protein_coding
ENSG00000117906	chr15	RCN2	77223960	77242601	5887	Simple	TCX	AD_vs_Control	0.252977	-0.0848262	0.0738722	0.380066	LowInAD	80	69	protein_coding
ENSG00000166411	chr15	IDH3A	78423840	78464291	6832	Simple	TCX	AD_vs_Control	0.875269	-0.00799427	0.0508277	0.917312	LowInAD	80	69	protein_coding
ENSG00000166426	chr15	CRABP1	78632666	78640572	993	Simple	TCX	AD_vs_Control	0.025827	0.604961	0.268291	0.0773822	HighInAD	80	69	protein_coding
ENSG00000136381	chr15	IREB2	78729773	78793798	10806	Simple	TCX	AD_vs_Control	0.00207532	0.146391	0.0465774	0.0137602	HighInAD	80	69	protein_coding
ENSG00000188266	chr15	HYKK	78799906	78829714	2732	Simple	TCX	AD_vs_Control	0.0011235	-0.262769	0.0788515	0.00867976	LowInAD	80	69	protein_coding
ENSG00000169684	chr15	CHRNA5	78857862	78887611	3623	Simple	TCX	AD_vs_Control	0.680179	0.0972802	0.235457	0.772849	HighInAD	80	69	protein_coding
ENSG00000180953	chr15	ST20	80191182	80216044	1614	Simple	TCX	AD_vs_Control	0.675215	-0.0311819	0.07425	0.769205	LowInAD	80	69	protein_coding
ENSG00000259642	chr15	C15orf37	80215113	80217194	2082	Simple	TCX	AD_vs_Control	0.149389	-0.0967377	0.0666996	0.258447	LowInAD	80	69	protein_coding
ENSG00000257028	chr15	C15ORF37	80215507	80217194	1688	Simple	TCX	AD_vs_Control	0.0318214	-0.148537	0.0684429	0.0886079	LowInAD	80	69	protein_coding
ENSG00000103888	chr15	KIAA1199	81071684	81244117	7621	Simple	TCX	AD_vs_Control	0.0232573	0.506456	0.220531	0.0723653	HighInAD	80	69	protein_coding
ENSG00000172345	chr15	STARD5	81601394	81616524	6339	Simple	TCX	AD_vs_Control	0.350365	-0.0818477	0.0873246	0.482283	LowInAD	80	69	protein_coding
ENSG00000140598	chr15	EFTUD1	82422571	82555104	4733	Simple	TCX	AD_vs_Control	0.636019	0.0235081	0.0495537	0.738028	HighInAD	80	69	protein_coding
ENSG00000188659	chr15	FAM154B	82555151	82577271	4160	Simple	TCX	AD_vs_Control	0.0297515	-0.24629	0.112065	0.0847551	LowInAD	80	69	protein_coding
ENSG00000186628	chr15	FSD2	83424114	83474822	6536	Simple	TCX	AD_vs_Control	1.54711e-05	-0.339726	0.0756228	0.00034337	LowInAD	80	69	protein_coding
ENSG00000064726	chr15	BTBD1	83685174	83736106	4169	Simple	TCX	AD_vs_Control	0.000202723	0.152987	0.0399965	0.0023828	HighInAD	80	69	protein_coding
ENSG00000136383	chr15	ALPK3	85359911	85416713	10940	Simple	TCX	AD_vs_Control	0.830453	-0.0181627	0.0846529	0.885285	LowInAD	80	69	protein_coding
ENSG00000140521	chr15	POLG	89859534	89878092	5529	Simple	TCX	AD_vs_Control	0.000107033	0.191526	0.0479096	0.00147172	HighInAD	80	69	protein_coding
ENSG00000140519	chr15	RHCG	89998680	90039844	3005	Simple	TCX	AD_vs_Control	0.84811	0.0191261	0.0996592	0.898383	HighInAD	80	69	protein_coding
ENSG00000157823	chr15	AP3S2	90373831	90437574	8146	Simple	TCX	AD_vs_Control	0.908384	-0.00402893	0.0349419	0.939498	LowInAD	80	69	protein_coding
ENSG00000140564	chr15	FURIN	91411822	91426688	4661	Simple	TCX	AD_vs_Control	2.32309e-05	0.283946	0.0646582	0.000461157	HighInAD	80	69	protein_coding
ENSG00000140553	chr15	UNC45A	91473410	91497323	7498	Simple	TCX	AD_vs_Control	0.213656	-0.04302	0.034423	0.336076	LowInAD	80	69	protein_coding
ENSG00000185551	chr15	NR2F2	96869167	96883492	6459	Simple	TCX	AD_vs_Control	0.226516	0.184494	0.151824	0.350688	HighInAD	80	69	protein_coding
ENSG00000140471	chr15	LINS	101099574	101143435	7790	Simple	TCX	AD_vs_Control	0.00514629	-0.11941	0.0419518	0.0267555	LowInAD	80	69	protein_coding
ENSG00000183475	chr15	ASB7	101142739	101191910	5397	Simple	TCX	AD_vs_Control	0.106753	-0.0852578	0.0524889	0.203405	LowInAD	80	69	protein_coding
ENSG00000103148	chr16	NPRL3	134273	188859	6605	Simple	TCX	AD_vs_Control	2.6535e-05	-0.207324	0.0475715	0.000510596	LowInAD	80	69	protein_coding
ENSG00000188536	chr16	HBA2	222846	223709	856	Simple	TCX	AD_vs_Control	0.000536764	-0.942403	0.265404	0.00496329	LowInAD	80	69	protein_coding
ENSG00000206172	chr16	HBA1	226679	227521	835	Simple	TCX	AD_vs_Control	0.000721672	-0.861165	0.248569	0.00620157	LowInAD	80	69	protein_coding
ENSG00000242612	chr16	DECR2	451826	462487	3947	Simple	TCX	AD_vs_Control	3.95061e-05	-0.276188	0.0648728	0.000690049	LowInAD	80	69	protein_coding
ENSG00000257108	chr16	NHLRC4	616996	619495	2105	Simple	TCX	AD_vs_Control	0.351441	-0.139716	0.149399	0.483321	LowInAD	80	69	protein_coding
ENSG00000172366	chr16	FAM195A	691813	698474	2226	Simple	TCX	AD_vs_Control	0.676888	0.0404855	0.0969334	0.770474	HighInAD	80	69	protein_coding
ENSG00000127580	chr16	WDR24	734622	740444	3570	Simple	TCX	AD_vs_Control	0.0615277	0.0923062	0.0489398	0.137667	HighInAD	80	69	protein_coding
ENSG00000103254	chr16	FAM173A	770581	772601	1923	Simple	TCX	AD_vs_Control	3.72075e-06	-0.257706	0.0532988	0.00011749	LowInAD	80	69	protein_coding
ENSG00000103253	chr16	HAGHL	776936	785525	4890	Simple	TCX	AD_vs_Control	0.0897348	-0.120684	0.0705896	0.179599	LowInAD	80	69	protein_coding
ENSG00000095917	chr16	TPSD1	1306060	1308532	1065	Simple	TCX	AD_vs_Control	0.820005	0.0837658	0.367388	0.877876	HighInAD	80	69	protein_coding
ENSG00000007520	chr16	TSR3	1399241	1401912	1243	Simple	TCX	AD_vs_Control	0.00358478	-0.139712	0.0470886	0.0206387	LowInAD	80	69	protein_coding
ENSG00000059145	chr16	UNKL	1413206	1464752	8504	Simple	TCX	AD_vs_Control	0.00781535	-0.113801	0.0421144	0.0357796	LowInAD	80	69	protein_coding
ENSG00000187535	chr16	IFT140	1560428	1662111	8168	Simple	TCX	AD_vs_Control	0.0134163	0.184218	0.0734796	0.0510253	HighInAD	80	69	protein_coding
ENSG00000007545	chr16	CRAMP1L	1662326	1727909	8427	Simple	TCX	AD_vs_Control	0.000130327	0.184292	0.0467155	0.0017053	HighInAD	80	69	protein_coding
ENSG00000261732	chr16	LA16c-431H6.6	1682260	1736716	5326	Simple	TCX	AD_vs_Control	2.00112e-09	0.528949	0.0819418	7.76285e-07	HighInAD	80	69	protein_coding
ENSG00000074071	chr16	MRPS34	1821891	1823156	1097	Simple	TCX	AD_vs_Control	0.846555	0.00729911	0.0376427	0.897325	HighInAD	80	69	protein_coding
ENSG00000183751	chr16	TBL3	2022038	2032934	7139	Simple	TCX	AD_vs_Control	0.00138235	-0.186741	0.0571194	0.0101409	LowInAD	80	69	protein_coding
ENSG00000167962	chr16	ZNF598	2047655	2059824	4701	Simple	TCX	AD_vs_Control	0.171952	0.0477203	0.0347413	0.28628	HighInAD	80	69	protein_coding
ENSG00000131653	chr16	TRAF7	2205699	2228130	4489	Simple	TCX	AD_vs_Control	0.561812	-0.0374566	0.0643962	0.676482	LowInAD	80	69	protein_coding
ENSG00000162066	chr16	AMDHD2	2570358	2581423	4366	Simple	TCX	AD_vs_Control	0.000712509	-0.242156	0.0698208	0.00613798	LowInAD	80	69	protein_coding
ENSG00000059122	chr16	FLYWCH1	2961938	3001209	8413	Simple	TCX	AD_vs_Control	0.740597	0.0232841	0.0701801	0.820362	HighInAD	80	69	protein_coding
ENSG00000006194	chr16	ZNF263	3313743	3351401	9329	Simple	TCX	AD_vs_Control	0.00610297	-0.123709	0.044369	0.0301612	LowInAD	80	69	protein_coding
ENSG00000140993	chr16	TIGD7	3348832	3355729	4197	Simple	TCX	AD_vs_Control	0.00849067	-0.124985	0.0467594	0.0379446	LowInAD	80	69	protein_coding
ENSG00000262621	chr16	NAA60	3415099	3536960	3891	Simple	TCX	AD_vs_Control	0.229032	-0.0493644	0.0408447	0.353276	LowInAD	80	69	protein_coding
ENSG00000103343	chr16	ZNF174	3451235	3459370	2876	Simple	TCX	AD_vs_Control	0.810536	-0.015984	0.0665373	0.871071	LowInAD	80	69	protein_coding
ENSG00000167981	chr16	ZNF597	3486104	3493542	1831	Simple	TCX	AD_vs_Control	0.518523	0.0657675	0.101587	0.639198	HighInAD	80	69	protein_coding
ENSG00000122390	chr16	NAA60	3493611	3536963	5619	Simple	TCX	AD_vs_Control	0.000488172	-0.152554	0.0426345	0.00462688	LowInAD	80	69	protein_coding
ENSG00000102858	chr16	MGRN1	4666494	4740975	8311	Simple	TCX	AD_vs_Control	0.534704	-0.0416704	0.066939	0.652959	LowInAD	80	69	protein_coding
ENSG00000118900	chr16	UBN1	4896666	4932361	8551	Simple	TCX	AD_vs_Control	0.787035	-0.0114401	0.0422574	0.854636	LowInAD	80	69	protein_coding
ENSG00000182831	chr16	C16orf72	9185505	9215497	5953	Simple	TCX	AD_vs_Control	0.0179844	0.123601	0.0515742	0.0614505	HighInAD	80	69	protein_coding
ENSG00000182108	chr16	DEXI	11022748	11036317	1722	Simple	TCX	AD_vs_Control	0.87276	0.00962921	0.0600053	0.915734	HighInAD	80	69	protein_coding
ENSG00000038532	chr16	CLEC16A	11038345	11276046	11944	Simple	TCX	AD_vs_Control	0.740849	0.0155646	0.0469605	0.820481	HighInAD	80	69	protein_coding
ENSG00000184602	chr16	SNN	11762270	11773015	3312	Simple	TCX	AD_vs_Control	0.00161345	0.254702	0.0790591	0.0113993	HighInAD	80	69	protein_coding
ENSG00000153066	chr16	TXNDC11	11772936	11836734	4292	Simple	TCX	AD_vs_Control	0.393295	-0.0398886	0.0465702	0.524575	LowInAD	80	69	protein_coding
ENSG00000171490	chr16	RSL1D1	11929056	11945442	4818	Simple	TCX	AD_vs_Control	0.576794	0.0197424	0.0352861	0.689188	HighInAD	80	69	protein_coding
ENSG00000179889	chr16	PDXDC1	15068448	15233196	8908	Simple	TCX	AD_vs_Control	0.110727	0.0797549	0.0496617	0.208608	HighInAD	80	69	protein_coding
ENSG00000157045	chr16	NTAN1	15131710	15149921	3525	Simple	TCX	AD_vs_Control	0.541058	-0.047334	0.0772364	0.658351	LowInAD	80	69	protein_coding
ENSG00000133393	chr16	FOPNL	15959577	15982482	2391	Simple	TCX	AD_vs_Control	0.0266357	-0.0666986	0.0297429	0.0789769	LowInAD	80	69	protein_coding
ENSG00000233024	chr16	NPIPA7	18451943	18473188	3030	Simple	TCX	AD_vs_Control	0.791986	-0.0539152	0.204008	0.858172	LowInAD	80	69	protein_coding
ENSG00000185164	chr16	NOMO2	18511182	18573533	5264	Simple	TCX	AD_vs_Control	0.318318	0.127537	0.127309	0.449755	HighInAD	80	69	protein_coding
ENSG00000260342	chr16	RP11-1035H13.3	18799385	18812841	764	Simple	TCX	AD_vs_Control	0.0160158	0.247766	0.101514	0.0570913	HighInAD	80	69	protein_coding
ENSG00000167186	chr16	COQ7	19078921	19091417	4120	Simple	TCX	AD_vs_Control	0.00195767	-0.212854	0.0673303	0.0131806	LowInAD	80	69	protein_coding
ENSG00000103365	chr16	GGA2	23474863	23533316	8231	Simple	TCX	AD_vs_Control	0.0941736	0.110601	0.0655915	0.185937	HighInAD	80	69	protein_coding
ENSG00000083093	chr16	PALB2	23614488	23652631	4740	Simple	TCX	AD_vs_Control	0.0282003	-0.0999855	0.0450488	0.0818687	LowInAD	80	69	protein_coding
ENSG00000166847	chr16	DCTN5	23652713	23681195	5159	Simple	TCX	AD_vs_Control	0.00046295	0.216333	0.0602027	0.00444991	HighInAD	80	69	protein_coding
ENSG00000155592	chr16	ZKSCAN2	25247322	25269252	7970	Simple	TCX	AD_vs_Control	0.000129793	-0.249783	0.0632989	0.00170071	LowInAD	80	69	protein_coding
ENSG00000205609	chr16	EIF3CL	28390900	28415200	3136	Simple	TCX	AD_vs_Control	0.523406	0.076498	0.119556	0.643522	HighInAD	80	69	protein_coding
ENSG00000197165	chr16	SULT1A2	28603264	28608430	2275	Simple	TCX	AD_vs_Control	0.737829	-0.0444379	0.132472	0.818175	LowInAD	80	69	protein_coding
ENSG00000184110	chr16	EIF3C	28699879	28747051	6982	Simple	TCX	AD_vs_Control	0.383329	-0.0698627	0.0798647	0.514758	LowInAD	80	69	protein_coding
ENSG00000178188	chr16	SH2B1	28857921	28885526	7138	Simple	TCX	AD_vs_Control	0.0525995	-0.0612406	0.0313055	0.123478	LowInAD	80	69	protein_coding
ENSG00000261740	chr16	RP11-345J4.5	29454551	29465972	3417	Simple	TCX	AD_vs_Control	0.475792	-0.0684847	0.095759	0.601688	LowInAD	80	69	protein_coding
ENSG00000103495	chr16	MAZ	29817427	29823649	4038	Simple	TCX	AD_vs_Control	0.0804444	-0.0732999	0.0416013	0.166194	LowInAD	80	69	protein_coding
ENSG00000174939	chr16	ASPHD1	29911696	29931185	2312	Simple	TCX	AD_vs_Control	4.48039e-08	-0.439144	0.0755014	5.56999e-06	LowInAD	80	69	protein_coding
ENSG00000149930	chr16	TAOK2	29984962	30003582	9058	Simple	TCX	AD_vs_Control	0.742319	0.00883894	0.0268261	0.821502	HighInAD	80	69	protein_coding
ENSG00000169592	chr16	INO80E	30006615	30017114	6076	Simple	TCX	AD_vs_Control	4.28638e-05	-0.261247	0.0616654	0.000734646	LowInAD	80	69	protein_coding
ENSG00000169955	chr16	ZNF747	30537244	30546668	4065	Simple	TCX	AD_vs_Control	0.0180074	-0.08169	0.0340933	0.0615014	LowInAD	80	69	protein_coding
ENSG00000261459	chr16	ZNF747	30537244	30546173	1515	Simple	TCX	AD_vs_Control	1.54046e-05	0.249849	0.0556032	0.000342652	HighInAD	80	69	protein_coding
ENSG00000260869	chr16	AC002310.13	30545548	30569600	377	Simple	TCX	AD_vs_Control	0.0231426	0.1824	0.0793565	0.0721211	HighInAD	80	69	protein_coding
ENSG00000169951	chr16	ZNF764	30565085	30569819	3113	Simple	TCX	AD_vs_Control	0.678289	-0.018353	0.0441451	0.771566	LowInAD	80	69	protein_coding
ENSG00000156853	chr16	ZNF689	30613879	30635333	4159	Simple	TCX	AD_vs_Control	0.899674	-0.00887837	0.0702836	0.933788	LowInAD	80	69	protein_coding
ENSG00000103549	chr16	RNF40	30773066	30787628	6523	Simple	TCX	AD_vs_Control	0.0203949	0.079642	0.033919	0.0665088	HighInAD	80	69	protein_coding
ENSG00000102870	chr16	ZNF629	30789778	30798523	6079	Simple	TCX	AD_vs_Control	0.0589003	-0.13625	0.0714922	0.13358	LowInAD	80	69	protein_coding
ENSG00000156885	chr16	COX6A2	31439052	31439967	759	Simple	TCX	AD_vs_Control	0.0148042	-0.354708	0.143587	0.0543336	LowInAD	80	69	protein_coding
ENSG00000176723	chr16	ZNF843	31445569	31454346	2891	Simple	TCX	AD_vs_Control	0.55332	-0.0727594	0.122419	0.669077	LowInAD	80	69	protein_coding
ENSG00000102893	chr16	PHKB	47495034	47735434	11822	Simple	TCX	AD_vs_Control	0.176179	0.0758939	0.0558013	0.291167	HighInAD	80	69	protein_coding
ENSG00000121270	chr16	ABCC11	48200821	48281479	7246	Simple	TCX	AD_vs_Control	0.00930193	0.306963	0.116254	0.0403439	HighInAD	80	69	protein_coding
ENSG00000196470	chr16	SIAH1	48390275	48482313	6725	Simple	TCX	AD_vs_Control	0.00386712	-0.176434	0.0599706	0.0218354	LowInAD	80	69	protein_coding
ENSG00000155393	chr16	HEATR3	50099852	50140298	4183	Simple	TCX	AD_vs_Control	0.0144481	-0.191361	0.0771787	0.0534705	LowInAD	80	69	protein_coding
ENSG00000172775	chr16	FAM192A	57186378	57220028	4347	Simple	TCX	AD_vs_Control	0.0363985	-0.061476	0.0290738	0.0966659	LowInAD	80	69	protein_coding
ENSG00000088682	chr16	COQ9	57481337	57495187	4324	Simple	TCX	AD_vs_Control	0.0579172	-0.0836812	0.0437351	0.131974	LowInAD	80	69	protein_coding
ENSG00000102978	chr16	POLR2C	57496299	57505922	3940	Simple	TCX	AD_vs_Control	0.345953	-0.0355588	0.0375914	0.477827	LowInAD	80	69	protein_coding
ENSG00000103037	chr16	SETD6	58549383	58554431	4424	Simple	TCX	AD_vs_Control	0.0010694	-0.134837	0.0402816	0.00834636	LowInAD	80	69	protein_coding
ENSG00000140932	chr16	CMTM2	66613351	66622178	1151	Simple	TCX	AD_vs_Control	0.172177	-0.155075	0.112957	0.286543	LowInAD	80	69	protein_coding
ENSG00000172840	chr16	PDP2	66912492	66929657	5220	Simple	TCX	AD_vs_Control	0.0196	0.237841	0.100634	0.0648851	HighInAD	80	69	protein_coding
ENSG00000237102	chr16	AC040160.1	67244251	67260930	778	Simple	TCX	AD_vs_Control	0.852457	0.0176654	0.0947929	0.90165	HighInAD	80	69	protein_coding
ENSG00000135723	chr16	FHOD1	67263290	67281561	5407	Simple	TCX	AD_vs_Control	0.392613	0.0593809	0.0692275	0.523842	HighInAD	80	69	protein_coding
ENSG00000159714	chr16	ZDHHC1	67428322	67450736	3261	Simple	TCX	AD_vs_Control	0.759563	0.0189643	0.0618325	0.834665	HighInAD	80	69	protein_coding
ENSG00000103064	chr16	SLC7A6	68298433	68335722	7570	Simple	TCX	AD_vs_Control	0.117282	0.0506101	0.0320959	0.217371	HighInAD	80	69	protein_coding
ENSG00000103061	chr16	SLC7A6OS	68318406	68344849	5187	Simple	TCX	AD_vs_Control	0.000314339	0.123724	0.0334095	0.00332371	HighInAD	80	69	protein_coding
ENSG00000062038	chr16	CDH3	68670092	68756519	5009	Simple	TCX	AD_vs_Control	0.000521397	-0.421939	0.118548	0.00486073	LowInAD	80	69	protein_coding
ENSG00000103047	chr16	TANGO6	68877507	69119083	6839	Simple	TCX	AD_vs_Control	0.947085	0.00399939	0.0601432	0.96498	HighInAD	80	69	protein_coding
ENSG00000103044	chr16	HAS3	69139467	69152622	5289	Simple	TCX	AD_vs_Control	0.428649	-0.0426318	0.0536919	0.558489	LowInAD	80	69	protein_coding
ENSG00000263203	chr16	CHTF8	69152757	69154331	1575	Simple	TCX	AD_vs_Control	4.30926e-10	0.495485	0.0733004	3.03841e-07	HighInAD	80	69	protein_coding
ENSG00000260914	chr16	RP11-343C2.11	69333585	69354614	865	Simple	TCX	AD_vs_Control	0.00151083	0.196077	0.0604806	0.0108645	HighInAD	80	69	protein_coding
ENSG00000132612	chr16	VPS4A	69345259	69358949	3777	Simple	TCX	AD_vs_Control	0.0774228	-0.0514465	0.0289018	0.16163	LowInAD	80	69	protein_coding
ENSG00000213380	chr16	COG8	69354043	69373570	5784	Simple	TCX	AD_vs_Control	0.0652871	0.0647338	0.0348194	0.143422	HighInAD	80	69	protein_coding
ENSG00000260371	chr16	RP11-343C2.9	69368994	69390209	564	Simple	TCX	AD_vs_Control	0.0213219	0.141121	0.0605495	0.0684389	HighInAD	80	69	protein_coding
ENSG00000259900	chr16	RP11-343C2.7	69369179	69385633	747	Simple	TCX	AD_vs_Control	7.05914e-05	0.311544	0.0758482	0.00107229	HighInAD	80	69	protein_coding
ENSG00000132603	chr16	NIP7	69373333	69377014	3274	Simple	TCX	AD_vs_Control	0.0401353	-0.119084	0.0574372	0.103135	LowInAD	80	69	protein_coding
ENSG00000157315	chr16	TMED6	69377151	69385712	1411	Simple	TCX	AD_vs_Control	0.0370714	-0.219393	0.104136	0.0978519	LowInAD	80	69	protein_coding
ENSG00000102908	chr16	NFAT5	69598997	69738569	16401	Simple	TCX	AD_vs_Control	0.361574	0.048186	0.0526265	0.493565	HighInAD	80	69	protein_coding
ENSG00000090861	chr16	AARS	70286198	70323446	4498	Simple	TCX	AD_vs_Control	0.000669334	0.196801	0.0564451	0.00585478	HighInAD	80	69	protein_coding
ENSG00000168872	chr16	DDX19A	70380732	70407286	7879	Simple	TCX	AD_vs_Control	0.166263	-0.0460945	0.0331095	0.279262	LowInAD	80	69	protein_coding
ENSG00000189091	chr16	SF3B3	70557691	70608820	9666	Simple	TCX	AD_vs_Control	0.240656	0.041111	0.0348759	0.366237	HighInAD	80	69	protein_coding
ENSG00000140830	chr16	TXNL4B	72078188	72128330	3170	Simple	TCX	AD_vs_Control	0.0714386	-0.118518	0.0652042	0.152808	LowInAD	80	69	protein_coding
ENSG00000196436	chr16	NPIPB15	74411776	74425978	1428	Simple	TCX	AD_vs_Control	0.0359648	1.01579	0.479261	0.0959014	HighInAD	80	69	protein_coding
ENSG00000261717	chr16	RP11-77K12.1	75446582	75498604	530	Simple	TCX	AD_vs_Control	0.094355	0.110346	0.0654771	0.186177	HighInAD	80	69	protein_coding
ENSG00000260092	chr16	RP11-77K12.7	75562430	75579326	2125	Simple	TCX	AD_vs_Control	0.0903391	-0.135948	0.0796691	0.180422	LowInAD	80	69	protein_coding
ENSG00000135702	chr16	CHST5	75562433	75569145	3322	Simple	TCX	AD_vs_Control	0.00422448	-0.290671	0.0997955	0.0232844	LowInAD	80	69	protein_coding
ENSG00000205084	chr16	TMEM231	75572015	75590184	3814	Simple	TCX	AD_vs_Control	0.503387	-0.0553792	0.0825258	0.626325	LowInAD	80	69	protein_coding
ENSG00000065457	chr16	ADAT1	75630879	75657198	4486	Simple	TCX	AD_vs_Control	0.923069	-0.00603638	0.0623869	0.949158	LowInAD	80	69	protein_coding
ENSG00000140876	chr16	NUDT7	77756411	77776157	1502	Simple	TCX	AD_vs_Control	0.00456084	-0.257627	0.0892351	0.0245956	LowInAD	80	69	protein_coding
ENSG00000166455	chr16	C16orf46	81087102	81110872	2369	Simple	TCX	AD_vs_Control	0.924593	0.00601039	0.0633775	0.950128	HighInAD	80	69	protein_coding
ENSG00000230989	chr16	HSBP1	83841448	83853342	8157	Simple	TCX	AD_vs_Control	0.0322095	-0.100878	0.0465897	0.0892825	LowInAD	80	69	protein_coding
ENSG00000140950	chr16	TLDC1	84511681	84587639	6505	Simple	TCX	AD_vs_Control	0.00586189	-0.169468	0.0604808	0.0293289	LowInAD	80	69	protein_coding
ENSG00000260456	chr16	C16orf95	87117168	87351022	3069	Simple	TCX	AD_vs_Control	0.000505703	-0.260452	0.0729961	0.00475195	LowInAD	80	69	protein_coding
ENSG00000140941	chr16	MAP1LC3B	87417601	87438385	5313	Simple	TCX	AD_vs_Control	0.268044	-0.0513837	0.0461926	0.396002	LowInAD	80	69	protein_coding
ENSG00000179588	chr16	ZFPM1	88519725	88603424	5899	Simple	TCX	AD_vs_Control	0.000531972	-0.228454	0.0642913	0.00492879	LowInAD	80	69	protein_coding
ENSG00000167522	chr16	ANKRD11	89334038	89556969	15352	Simple	TCX	AD_vs_Control	0.487335	0.0334475	0.0480185	0.612238	HighInAD	80	69	protein_coding
ENSG00000131165	chr16	CHMP1A	89710839	89724253	3208	Simple	TCX	AD_vs_Control	0.072582	-0.0500364	0.0276403	0.154508	LowInAD	80	69	protein_coding
ENSG00000260259	chr16	RP11-368I7.4	89749028	89752977	721	Simple	TCX	AD_vs_Control	0.742085	-0.0418138	0.126784	0.821373	LowInAD	80	69	protein_coding
ENSG00000140995	chr16	DEF8	90014333	90034468	6565	Simple	TCX	AD_vs_Control	0.500738	0.0287126	0.0425227	0.624181	HighInAD	80	69	protein_coding
ENSG00000177946	chr16	CENPBD1	90036206	90038942	2737	Simple	TCX	AD_vs_Control	0.191648	-0.0957441	0.0729423	0.310396	LowInAD	80	69	protein_coding
ENSG00000183688	chr17	FAM101B	289769	295730	3621	Simple	TCX	AD_vs_Control	0.904708	-0.0166943	0.139175	0.937237	LowInAD	80	69	protein_coding
ENSG00000108953	chr17	YWHAE	1247566	1303672	3847	Simple	TCX	AD_vs_Control	0.947432	0.00215035	0.0325514	0.965175	HighInAD	80	69	protein_coding
ENSG00000167705	chr17	RILP	1549444	1553371	2098	Simple	TCX	AD_vs_Control	0.415081	-0.0767889	0.0939174	0.545599	LowInAD	80	69	protein_coding
ENSG00000174231	chr17	PRPF8	1553923	1588176	11355	Simple	TCX	AD_vs_Control	1.88436e-05	0.169187	0.0380742	0.000394092	HighInAD	80	69	protein_coding
ENSG00000186532	chr17	SMYD4	1682779	1733928	6777	Simple	TCX	AD_vs_Control	0.155375	-0.0572158	0.0400345	0.265706	LowInAD	80	69	protein_coding
ENSG00000262664	chr17	OVCA2	1945327	1946724	1025	Simple	TCX	AD_vs_Control	0.118872	0.072034	0.0458825	0.219521	HighInAD	80	69	protein_coding
ENSG00000167721	chr17	TSR1	2225797	2240801	5545	Simple	TCX	AD_vs_Control	0.117153	-0.086713	0.0549721	0.217246	LowInAD	80	69	protein_coding
ENSG00000127774	chr17	EMC6	3572109	3572962	769	Simple	TCX	AD_vs_Control	0.0195607	-0.0975272	0.0412515	0.0648205	LowInAD	80	69	protein_coding
ENSG00000182853	chr17	VMO1	4688580	4689728	803	Simple	TCX	AD_vs_Control	0.0805388	-0.200592	0.113882	0.166339	LowInAD	80	69	protein_coding
ENSG00000196388	chr17	INCA1	4891425	4900905	1553	Simple	TCX	AD_vs_Control	0.330296	-0.0814232	0.0833225	0.461697	LowInAD	80	69	protein_coding
ENSG00000108561	chr17	C1QBP	5336097	5352150	2335	Simple	TCX	AD_vs_Control	0.983344	0.00086532	0.0413692	0.989123	HighInAD	80	69	protein_coding
ENSG00000258315	chr17	C17orf49	6917814	6920844	2628	Simple	TCX	AD_vs_Control	4.02391e-07	-0.274544	0.0513929	2.38955e-05	LowInAD	80	69	protein_coding
ENSG00000174326	chr17	SLC16A11	6944949	6947242	2041	Simple	TCX	AD_vs_Control	0.00747334	-0.404772	0.148929	0.0346879	LowInAD	80	69	protein_coding
ENSG00000170291	chr17	ELP5	7154735	7163259	2737	Simple	TCX	AD_vs_Control	0.757483	0.0116256	0.0375694	0.833018	HighInAD	80	69	protein_coding
ENSG00000169992	chr17	NLGN2	7308193	7323179	5550	Simple	TCX	AD_vs_Control	0.638847	-0.0165782	0.035241	0.740368	LowInAD	80	69	protein_coding
ENSG00000174282	chr17	ZBTB4	7362685	7387582	6026	Simple	TCX	AD_vs_Control	0.00231984	0.0923136	0.0297049	0.0149699	HighInAD	80	69	protein_coding
ENSG00000181222	chr17	POLR2A	7387685	7417933	8353	Simple	TCX	AD_vs_Control	0.190013	0.101724	0.0772113	0.308493	HighInAD	80	69	protein_coding
ENSG00000161956	chr17	SENP3	7465192	7475287	3669	Simple	TCX	AD_vs_Control	0.0233551	0.10681	0.0465428	0.0725597	HighInAD	80	69	protein_coding
ENSG00000129245	chr17	FXR2	7494548	7518189	4331	Simple	TCX	AD_vs_Control	0.730944	0.0137008	0.0397567	0.812741	HighInAD	80	69	protein_coding
ENSG00000129214	chr17	SHBG	7517382	7536700	1812	Simple	TCX	AD_vs_Control	0.0167277	-0.282968	0.116726	0.0585826	LowInAD	80	69	protein_coding
ENSG00000132510	chr17	KDM6B	7743222	7758114	7258	Simple	TCX	AD_vs_Control	0.0569905	0.12433	0.0647356	0.130494	HighInAD	80	69	protein_coding
ENSG00000182224	chr17	CYB5D1	7761064	7765600	3980	Simple	TCX	AD_vs_Control	0.459537	0.0478117	0.0644509	0.586875	HighInAD	80	69	protein_coding
ENSG00000179111	chr17	HES7	8023908	8027410	1868	Simple	TCX	AD_vs_Control	0.118347	-0.274533	0.174614	0.218834	LowInAD	80	69	protein_coding
ENSG00000196544	chr17	C17orf59	8091652	8093564	1913	Simple	TCX	AD_vs_Control	0.151721	-0.078832	0.0546679	0.261274	LowInAD	80	69	protein_coding
ENSG00000178921	chr17	PFAS	8150936	8173809	6471	Simple	TCX	AD_vs_Control	0.598547	-0.0332252	0.0629506	0.707786	LowInAD	80	69	protein_coding
ENSG00000125434	chr17	SLC25A35	8191081	8198661	3897	Simple	TCX	AD_vs_Control	5.63921e-06	-0.205126	0.0433053	0.000159126	LowInAD	80	69	protein_coding
ENSG00000108961	chr17	RANGRF	8191815	8193410	1577	Simple	TCX	AD_vs_Control	0.0410166	-0.0873998	0.0423437	0.104562	LowInAD	80	69	protein_coding
ENSG00000109047	chr17	RCVRN	9799637	9808938	2921	Simple	TCX	AD_vs_Control	0.163347	-0.424992	0.303154	0.275753	LowInAD	80	69	protein_coding
ENSG00000133028	chr17	SCO1	10583654	10601692	2367	Simple	TCX	AD_vs_Control	2.15206e-06	0.279712	0.0563617	7.93343e-05	HighInAD	80	69	protein_coding
ENSG00000170315	chr17	UBB	16284112	16286059	1621	Simple	TCX	AD_vs_Control	0.169754	0.125927	0.0912039	0.283561	HighInAD	80	69	protein_coding
ENSG00000181350	chr17	FAM211A	16344891	16395467	3695	Simple	TCX	AD_vs_Control	0.0784177	-0.11787	0.0664421	0.16312	LowInAD	80	69	protein_coding
ENSG00000141040	chr17	ZNF287	16454701	16472520	3566	Simple	TCX	AD_vs_Control	0.633215	0.0454478	0.0950106	0.735831	HighInAD	80	69	protein_coding
ENSG00000264187	chr17	RP11-45M22.4	17105963	17140499	1693	Simple	TCX	AD_vs_Control	4.2973e-06	0.602672	0.125526	0.000129528	HighInAD	80	69	protein_coding
ENSG00000133027	chr17	PEMT	17408877	17495022	1720	Simple	TCX	AD_vs_Control	0.415214	0.068112	0.0833289	0.54571	HighInAD	80	69	protein_coding
ENSG00000141034	chr17	GID4	17942606	17971718	5210	Simple	TCX	AD_vs_Control	0.655801	0.0222742	0.0498577	0.753681	HighInAD	80	69	protein_coding
ENSG00000108591	chr17	DRG2	17991200	18011285	7411	Simple	TCX	AD_vs_Control	4.51442e-06	-0.191081	0.0398956	0.000134616	LowInAD	80	69	protein_coding
ENSG00000091542	chr17	ALKBH5	18086392	18113268	3190	Simple	TCX	AD_vs_Control	0.051867	0.0907125	0.046225	0.122378	HighInAD	80	69	protein_coding
ENSG00000176994	chr17	SMCR8	18218624	18226517	3427	Simple	TCX	AD_vs_Control	8.274e-07	0.701957	0.135486	3.97995e-05	HighInAD	80	69	protein_coding
ENSG00000249459	chr17	ZNF286B	18561742	18585575	5884	Simple	TCX	AD_vs_Control	0.107054	-0.128109	0.0789389	0.203826	LowInAD	80	69	protein_coding
ENSG00000142494	chr17	SLC47A1	19398698	19482347	5719	Simple	TCX	AD_vs_Control	0.154472	0.437902	0.30573	0.264636	HighInAD	80	69	protein_coding
ENSG00000178307	chr17	TMEM11	21100593	21117937	3309	Simple	TCX	AD_vs_Control	0.00465853	-0.150945	0.0524125	0.0249557	LowInAD	80	69	protein_coding
ENSG00000263563	chr17	UBBP4	21729601	21731762	1676	Simple	TCX	AD_vs_Control	0.710602	-0.0222823	0.05992	0.797011	LowInAD	80	69	protein_coding
ENSG00000256618	chr17	MTRNR2L1	22022437	22023991	1555	Simple	TCX	AD_vs_Control	0.0529746	-1.53691	0.786915	0.124087	LowInAD	80	69	protein_coding
ENSG00000273171	chr17	CTB-96E2.2	26691310	26695033	851	Simple	TCX	AD_vs_Control	0.0854031	-0.21814	0.125841	0.173238	LowInAD	80	69	protein_coding
ENSG00000087111	chr17	PIGS	26880401	26898890	5990	Simple	TCX	AD_vs_Control	0.559203	0.0305758	0.0522175	0.674347	HighInAD	80	69	protein_coding
ENSG00000108262	chr17	GIT1	27900487	27921072	5635	Simple	TCX	AD_vs_Control	0.0376697	0.131297	0.06252	0.0989288	HighInAD	80	69	protein_coding
ENSG00000176927	chr17	EFCAB5	28256218	28435470	6928	Simple	TCX	AD_vs_Control	0.00105696	-0.304552	0.0908869	0.00828173	LowInAD	80	69	protein_coding
ENSG00000108578	chr17	BLMH	28575218	28619074	5122	Simple	TCX	AD_vs_Control	0.000675964	-0.17126	0.0491604	0.00589241	LowInAD	80	69	protein_coding
ENSG00000108587	chr17	GOSR1	28804380	28854610	9855	Simple	TCX	AD_vs_Control	0.752777	0.0102885	0.0325943	0.82963	HighInAD	80	69	protein_coding
ENSG00000178691	chr17	SUZ12	30264037	30328064	6547	Simple	TCX	AD_vs_Control	0.690429	-0.011661	0.0292132	0.78043	LowInAD	80	69	protein_coding
ENSG00000214708	chr17	AC090616.2	30468245	30470154	1599	Simple	TCX	AD_vs_Control	0.118843	0.172379	0.109789	0.219488	HighInAD	80	69	protein_coding
ENSG00000108671	chr17	PSMD11	30771279	30810336	7200	Simple	TCX	AD_vs_Control	0.249537	-0.0419776	0.0362912	0.376094	LowInAD	80	69	protein_coding
ENSG00000198783	chr17	ZNF830	33288549	33290205	1657	Simple	TCX	AD_vs_Control	0.498261	0.0419344	0.0617457	0.621941	HighInAD	80	69	protein_coding
ENSG00000005156	chr17	LIG3	33307513	33332083	8240	Simple	TCX	AD_vs_Control	0.148216	0.0745241	0.0512344	0.257022	HighInAD	80	69	protein_coding
ENSG00000154768	chr17	C17orf50	34087916	34092098	1063	Simple	TCX	AD_vs_Control	0.10121	-0.189578	0.114839	0.195756	LowInAD	80	69	protein_coding
ENSG00000184886	chr17	PIGW	34890847	34895159	2820	Simple	TCX	AD_vs_Control	0.19092	-0.105742	0.0804262	0.309632	LowInAD	80	69	protein_coding
ENSG00000129282	chr17	MRM1	34958001	34965407	1857	Simple	TCX	AD_vs_Control	0.373868	-0.0534792	0.0599309	0.505368	LowInAD	80	69	protein_coding
ENSG00000132142	chr17	ACACA	35441923	35766909	13766	Simple	TCX	AD_vs_Control	0.788037	0.0132367	0.0491305	0.855307	HighInAD	80	69	protein_coding
ENSG00000141141	chr17	DDX52	35969787	36003493	9543	Simple	TCX	AD_vs_Control	0.0166912	-0.104252	0.0429899	0.0585114	LowInAD	80	69	protein_coding
ENSG00000108306	chr17	FBXL20	37415384	37558776	3261	Simple	TCX	AD_vs_Control	0.431193	0.0521971	0.0661032	0.560782	HighInAD	80	69	protein_coding
ENSG00000173991	chr17	TCAP	37820440	37822808	2123	Simple	TCX	AD_vs_Control	0.0517455	0.362196	0.184469	0.122221	HighInAD	80	69	protein_coding
ENSG00000141744	chr17	PNMT	37824234	37826728	1457	Simple	TCX	AD_vs_Control	0.0179686	-0.320266	0.133617	0.0614118	LowInAD	80	69	protein_coding
ENSG00000141741	chr17	MIEN1	37884749	37887040	2292	Simple	TCX	AD_vs_Control	0.0544296	-0.0826494	0.0425791	0.12639	LowInAD	80	69	protein_coding
ENSG00000126368	chr17	NR1D1	38249040	38256978	2772	Simple	TCX	AD_vs_Control	0.0660923	0.100273	0.0540988	0.144666	HighInAD	80	69	protein_coding
ENSG00000188895	chr17	MSL1	38278551	38293042	7270	Simple	TCX	AD_vs_Control	0.0766998	0.0680211	0.0381186	0.160542	HighInAD	80	69	protein_coding
ENSG00000264058	chr17	KRT222	38785049	38821393	2502	Simple	TCX	AD_vs_Control	0.531929	0.0254406	0.0405911	0.650787	HighInAD	80	69	protein_coding
ENSG00000186395	chr17	KRT10	38974369	38978847	2124	Simple	TCX	AD_vs_Control	0.0431798	-0.120744	0.0591276	0.108221	LowInAD	80	69	protein_coding
ENSG00000178502	chr17	KLHL11	40009797	40021684	2383	Simple	TCX	AD_vs_Control	0.000737879	0.57927	0.167519	0.00630002	HighInAD	80	69	protein_coding
ENSG00000131473	chr17	ACLY	40023161	40086795	5217	Simple	TCX	AD_vs_Control	0.679815	0.0312438	0.0755314	0.772682	HighInAD	80	69	protein_coding
ENSG00000168256	chr17	NKIRAS2	40163400	40177659	5563	Simple	TCX	AD_vs_Control	5.82023e-05	-0.170783	0.0410762	0.000930534	LowInAD	80	69	protein_coding
ENSG00000108771	chr17	DHX58	40253422	40264751	3843	Simple	TCX	AD_vs_Control	0.138321	-0.125949	0.0844549	0.24458	LowInAD	80	69	protein_coding
ENSG00000068120	chr17	COASY	40713485	40718295	4032	Simple	TCX	AD_vs_Control	0.148248	0.0773546	0.0531844	0.257065	HighInAD	80	69	protein_coding
ENSG00000141699	chr17	FAM134C	40731531	40762641	5145	Simple	TCX	AD_vs_Control	1.80833e-08	-0.256617	0.0427242	3.0898e-06	LowInAD	80	69	protein_coding
ENSG00000131475	chr17	VPS25	40925454	40931617	2404	Simple	TCX	AD_vs_Control	0.667882	-0.0280238	0.0651652	0.763596	LowInAD	80	69	protein_coding
ENSG00000126581	chr17	BECN1	40962152	40985367	5141	Simple	TCX	AD_vs_Control	0.0301688	-0.112542	0.0513404	0.0854623	LowInAD	80	69	protein_coding
ENSG00000131467	chr17	PSME3	40976402	40995774	4894	Simple	TCX	AD_vs_Control	0.635196	-0.0210676	0.0443012	0.737487	LowInAD	80	69	protein_coding
ENSG00000067596	chr17	DHX8	41561233	41621831	9302	Simple	TCX	AD_vs_Control	0.327044	0.0401235	0.0407833	0.458428	HighInAD	80	69	protein_coding
ENSG00000180329	chr17	CCDC43	42750437	42767147	2855	Simple	TCX	AD_vs_Control	0.0547878	-0.10536	0.054361	0.126959	LowInAD	80	69	protein_coding
ENSG00000182963	chr17	GJC1	42875816	42908184	8660	Simple	TCX	AD_vs_Control	0.0908126	0.215783	0.126643	0.181066	HighInAD	80	69	protein_coding
ENSG00000181513	chr17	ACBD4	43209967	43221548	3776	Simple	TCX	AD_vs_Control	0.0253531	-0.137894	0.060954	0.0764726	LowInAD	80	69	protein_coding
ENSG00000186834	chr17	HEXIM1	43224684	43229468	4785	Simple	TCX	AD_vs_Control	0.47676	0.0646961	0.0906609	0.602571	HighInAD	80	69	protein_coding
ENSG00000108433	chr17	GOSR2	45000483	45105003	5438	Simple	TCX	AD_vs_Control	0.221139	-0.0617994	0.0502657	0.344692	LowInAD	80	69	protein_coding
ENSG00000262633	chr17	RP11-156P1.2	45000499	45124520	889	Simple	TCX	AD_vs_Control	0.512212	0.0289415	0.0440364	0.633943	HighInAD	80	69	protein_coding
ENSG00000141279	chr17	NPEPPS	45600308	45700642	11514	Simple	TCX	AD_vs_Control	1.39279e-05	0.255913	0.0566404	0.000316141	HighInAD	80	69	protein_coding
ENSG00000198933	chr17	TBKBP1	45771447	45789416	4280	Simple	TCX	AD_vs_Control	0.411772	0.0773012	0.0938748	0.542414	HighInAD	80	69	protein_coding
ENSG00000173868	chr17	PHOSPHO1	47300724	47308128	2375	Simple	TCX	AD_vs_Control	0.243478	-0.184754	0.157681	0.36926	LowInAD	80	69	protein_coding
ENSG00000182575	chr17	NXPH3	47653220	47661189	5648	Simple	TCX	AD_vs_Control	0.761063	-0.0356484	0.116984	0.835539	LowInAD	80	69	protein_coding
ENSG00000015532	chr17	XYLT2	48423453	48440499	5472	Simple	TCX	AD_vs_Control	0.00951612	-0.115639	0.0439308	0.0409888	LowInAD	80	69	protein_coding
ENSG00000108829	chr17	LRRC59	48452420	48474914	4570	Simple	TCX	AD_vs_Control	0.406887	0.0388356	0.0466715	0.53785	HighInAD	80	69	protein_coding
ENSG00000136457	chr17	CHAD	48541857	48546327	1802	Simple	TCX	AD_vs_Control	0.147969	-0.212671	0.146118	0.256749	LowInAD	80	69	protein_coding
ENSG00000011260	chr17	UTP18	49337889	49375297	2721	Simple	TCX	AD_vs_Control	0.174664	0.0618156	0.0452898	0.289385	HighInAD	80	69	protein_coding
ENSG00000183691	chr17	NOG	54671060	54672951	1892	Simple	TCX	AD_vs_Control	0.159074	0.219476	0.154955	0.270334	HighInAD	80	69	protein_coding
ENSG00000121058	chr17	COIL	55015548	55038415	3030	Simple	TCX	AD_vs_Control	0.68249	0.0166044	0.040499	0.774684	HighInAD	80	69	protein_coding
ENSG00000121064	chr17	SCPEP1	55055466	55084129	3853	Simple	TCX	AD_vs_Control	0.822919	-0.0154081	0.06871	0.879796	LowInAD	80	69	protein_coding
ENSG00000108389	chr17	MTMR4	56566898	56595266	7467	Simple	TCX	AD_vs_Control	0.228627	-0.0889318	0.0735189	0.352847	LowInAD	80	69	protein_coding
ENSG00000167447	chr17	SMG8	57286761	57292608	3752	Simple	TCX	AD_vs_Control	0.00594985	0.164396	0.0587779	0.0296359	HighInAD	80	69	protein_coding
ENSG00000062716	chr17	VMP1	57784553	57919616	6916	Simple	TCX	AD_vs_Control	0.0173055	-0.172712	0.0716266	0.0598281	LowInAD	80	69	protein_coding
ENSG00000189050	chr17	RNFT1	58029601	58042122	3399	Simple	TCX	AD_vs_Control	0.43472	-0.0532826	0.0679985	0.564302	LowInAD	80	69	protein_coding
ENSG00000170832	chr17	USP32	58256455	58499831	7755	Simple	TCX	AD_vs_Control	0.0230356	0.228007	0.0991198	0.0719126	HighInAD	80	69	protein_coding
ENSG00000253506	chr17	NACA2	59667794	59668563	770	Simple	TCX	AD_vs_Control	0.0186404	-0.309707	0.129976	0.0628857	LowInAD	80	69	protein_coding
ENSG00000198231	chr17	DDX42	61850963	61896677	8521	Simple	TCX	AD_vs_Control	0.0103103	-0.133843	0.0514097	0.0431809	LowInAD	80	69	protein_coding
ENSG00000196704	chr17	AMZ2	66243715	66253297	4206	Simple	TCX	AD_vs_Control	0.274106	-0.0509617	0.0463992	0.402611	LowInAD	80	69	protein_coding
ENSG00000108932	chr17	SLC16A6	66263167	66287408	4056	Simple	TCX	AD_vs_Control	0.0261526	-0.399376	0.177512	0.0780306	LowInAD	80	69	protein_coding
ENSG00000108984	chr17	MAP2K6	67410839	67539472	6125	Simple	TCX	AD_vs_Control	0.518566	0.0607468	0.0938415	0.639222	HighInAD	80	69	protein_coding
ENSG00000187959	chr17	CPSF4L	71244588	71258491	1528	Simple	TCX	AD_vs_Control	0.000615637	-0.221925	0.063208	0.00550702	LowInAD	80	69	protein_coding
ENSG00000167862	chr17	ICT1	73008765	73017356	1108	Simple	TCX	AD_vs_Control	6.27212e-07	-0.228196	0.0435219	3.32733e-05	LowInAD	80	69	protein_coding
ENSG00000188612	chr17	SUMO2	73163408	73179078	1645	Simple	TCX	AD_vs_Control	0.668327	-0.0142094	0.0330891	0.763932	LowInAD	80	69	protein_coding
ENSG00000125445	chr17	MRPS7	73257755	73262454	3324	Simple	TCX	AD_vs_Control	0.713068	-0.0140388	0.0380921	0.798892	LowInAD	80	69	protein_coding
ENSG00000125454	chr17	SLC25A19	73269073	73285591	3305	Simple	TCX	AD_vs_Control	0.360363	-0.0866868	0.0944362	0.492297	LowInAD	80	69	protein_coding
ENSG00000161542	chr17	PRPSAP1	74305567	74380602	6939	Simple	TCX	AD_vs_Control	0.00260651	0.139226	0.0453434	0.0163224	HighInAD	80	69	protein_coding
ENSG00000070731	chr17	ST6GALNAC2	74559792	74583038	7558	Simple	TCX	AD_vs_Control	0.116384	-0.116481	0.073687	0.216257	LowInAD	80	69	protein_coding
ENSG00000182534	chr17	MXRA7	74668633	74707098	9257	Simple	TCX	AD_vs_Control	0.00115456	-0.186286	0.0560394	0.00886394	LowInAD	80	69	protein_coding
ENSG00000070495	chr17	JMJD6	74708919	74722866	5949	Simple	TCX	AD_vs_Control	0.134609	0.214054	0.14217	0.240074	HighInAD	80	69	protein_coding
ENSG00000267168	chr17	RP11-318A15.7	74729060	74734604	479	Simple	TCX	AD_vs_Control	0.0738373	0.152521	0.0846271	0.156413	HighInAD	80	69	protein_coding
ENSG00000092931	chr17	MFSD11	74731947	74777531	6587	Simple	TCX	AD_vs_Control	0.0553931	0.0926315	0.0479143	0.127907	HighInAD	80	69	protein_coding
ENSG00000171302	chr17	CANT1	76987799	77005949	4414	Simple	TCX	AD_vs_Control	0.0991073	0.104851	0.0631184	0.192761	HighInAD	80	69	protein_coding
ENSG00000141570	chr17	CBX8	77765931	77775482	4164	Simple	TCX	AD_vs_Control	0.0128664	-0.232643	0.0922251	0.0496976	LowInAD	80	69	protein_coding
ENSG00000141543	chr17	EIF4A3	78109013	78120982	4967	Simple	TCX	AD_vs_Control	0.753141	0.0196345	0.062298	0.829884	HighInAD	80	69	protein_coding
ENSG00000175911	chr17	AC127496.1	78977135	78978932	1798	Simple	TCX	AD_vs_Control	0.103054	0.276851	0.16862	0.198276	HighInAD	80	69	protein_coding
ENSG00000224877	chr17	C17orf89	79213039	79215081	1376	Simple	TCX	AD_vs_Control	0.0016212	-0.204547	0.0635202	0.0114367	LowInAD	80	69	protein_coding
ENSG00000184009	chr17	ACTG1	79476997	79490873	2976	Simple	TCX	AD_vs_Control	0.529298	-0.0758572	0.120259	0.648576	LowInAD	80	69	protein_coding
ENSG00000204237	chr17	OXLD1	79632066	79633665	1600	Simple	TCX	AD_vs_Control	1.60714e-05	-0.271719	0.0606111	0.000352766	LowInAD	80	69	protein_coding
ENSG00000185298	chr17	CCDC137	79633394	79640934	2762	Simple	TCX	AD_vs_Control	0.000798421	-0.16824	0.048983	0.0066928	LowInAD	80	69	protein_coding
ENSG00000141552	chr17	ANAPC11	79848666	79858867	4020	Simple	TCX	AD_vs_Control	1.01439e-05	-0.196603	0.0427807	0.000249654	LowInAD	80	69	protein_coding
ENSG00000183979	chr17	NPB	79858621	79860781	2161	Simple	TCX	AD_vs_Control	0.791028	0.0258872	0.0974938	0.857422	HighInAD	80	69	protein_coding
ENSG00000185269	chr17	NOTUM	79910388	79919716	3014	Simple	TCX	AD_vs_Control	0.634329	0.0782914	0.16421	0.736772	HighInAD	80	69	protein_coding
ENSG00000169710	chr17	FASN	80036214	80056208	8979	Simple	TCX	AD_vs_Control	0.00136781	0.23919	0.0730896	0.0100674	HighInAD	80	69	protein_coding
ENSG00000141551	chr17	CSNK1D	80196899	80231607	11024	Simple	TCX	AD_vs_Control	0.977	0.000989592	0.0342577	0.984957	HighInAD	80	69	protein_coding
ENSG00000173482	chr18	PTPRM	7566780	8406859	9906	Simple	TCX	AD_vs_Control	0.489185	0.0512681	0.0739167	0.614002	HighInAD	80	69	protein_coding
ENSG00000101558	chr18	VAPA	9913999	9960018	11880	Simple	TCX	AD_vs_Control	9.99087e-07	-0.154	0.0299702	4.53185e-05	LowInAD	80	69	protein_coding
ENSG00000255112	chr18	CHMP1B	11851395	11854448	3054	Simple	TCX	AD_vs_Control	0.496874	0.0341407	0.0501078	0.620655	HighInAD	80	69	protein_coding
ENSG00000215527	chr18	AP005482.1	12658042	12663470	658	Simple	TCX	AD_vs_Control	0.00146758	-0.269	0.0827456	0.0106165	LowInAD	80	69	protein_coding
ENSG00000128789	chr18	PSMG2	12658737	12725739	2734	Simple	TCX	AD_vs_Control	0.43544	-0.0272075	0.0347764	0.564921	LowInAD	80	69	protein_coding
ENSG00000177150	chr18	FAM210A	13663346	13726662	4681	Simple	TCX	AD_vs_Control	0.00187516	-0.174904	0.0550906	0.0127706	LowInAD	80	69	protein_coding
ENSG00000154080	chr18	CHST9	24495595	24765281	2371	Simple	TCX	AD_vs_Control	0.241621	0.223541	0.19003	0.367275	HighInAD	80	69	protein_coding
ENSG00000141437	chr18	SLC25A52	29339525	29340843	1319	Simple	TCX	AD_vs_Control	0.163009	0.168634	0.120193	0.275316	HighInAD	80	69	protein_coding
ENSG00000153339	chr18	TRAPPC8	29409136	29533099	9217	Simple	TCX	AD_vs_Control	0.000609718	0.13343	0.0379728	0.00546989	HighInAD	80	69	protein_coding
ENSG00000152223	chr18	EPG5	43427574	43547240	13675	Simple	TCX	AD_vs_Control	0.66814	0.0165816	0.03859	0.763749	HighInAD	80	69	protein_coding
ENSG00000167220	chr18	HDHD2	44633774	44676891	4704	Simple	TCX	AD_vs_Control	0.00843553	-0.1092	0.0408188	0.0377866	LowInAD	80	69	protein_coding
ENSG00000267228	chr18	IER3IP1	44661027	44702652	598	Simple	TCX	AD_vs_Control	0.0261062	0.119479	0.0530887	0.0779382	HighInAD	80	69	protein_coding
ENSG00000141627	chr18	DYM	46570039	46987717	5061	Simple	TCX	AD_vs_Control	0.0339459	0.118192	0.0551387	0.092503	HighInAD	80	69	protein_coding
ENSG00000141664	chr18	ZCCHC2	60190240	60254942	10142	Simple	TCX	AD_vs_Control	0.195079	-0.0853894	0.06556	0.314336	LowInAD	80	69	protein_coding
ENSG00000215421	chr18	ZNF407	72265106	72777627	12190	Simple	TCX	AD_vs_Control	0.110166	-0.0944727	0.0587327	0.207826	LowInAD	80	69	protein_coding
ENSG00000130856	chr18	ZNF236	74534563	74682683	8770	Simple	TCX	AD_vs_Control	0.0747129	-0.0768661	0.0427803	0.157764	LowInAD	80	69	protein_coding
ENSG00000226742	chr18	HSBP1L1	77724561	77730822	2056	Simple	TCX	AD_vs_Control	0.255768	0.0917212	0.0803499	0.383017	HighInAD	80	69	protein_coding
ENSG00000101546	chr18	RBFA	77794358	77806397	3722	Simple	TCX	AD_vs_Control	0.0762396	-0.109209	0.0611031	0.159903	LowInAD	80	69	protein_coding
ENSG00000101544	chr18	ADNP2	77866915	77905406	5893	Simple	TCX	AD_vs_Control	0.602311	-0.0286314	0.0548109	0.710668	LowInAD	80	69	protein_coding
ENSG00000267270	chr18	AC139100.2	77905807	77936315	4589	Simple	TCX	AD_vs_Control	0.224167	-0.185511	0.151885	0.348109	LowInAD	80	69	protein_coding
ENSG00000178184	chr18	PARD6G	77915115	78005429	4224	Simple	TCX	AD_vs_Control	0.259322	0.0978582	0.0863721	0.386865	HighInAD	80	69	protein_coding
ENSG00000099864	chr19	PALM	708953	748329	5215	Simple	TCX	AD_vs_Control	0.615183	0.0383122	0.0760297	0.721273	HighInAD	80	69	protein_coding
ENSG00000175221	chr19	MED16	867962	893218	3890	Simple	TCX	AD_vs_Control	0.290332	0.0474549	0.0446949	0.420195	HighInAD	80	69	protein_coding
ENSG00000198858	chr19	R3HDM4	896503	913240	2961	Simple	TCX	AD_vs_Control	6.39762e-05	-0.175363	0.0424286	0.000997305	LowInAD	80	69	protein_coding
ENSG00000116017	chr19	ARID3A	925781	975939	7504	Simple	TCX	AD_vs_Control	0.406808	-0.0612637	0.0736123	0.537757	LowInAD	80	69	protein_coding
ENSG00000065268	chr19	WDR18	983174	994569	2474	Simple	TCX	AD_vs_Control	0.00193473	-0.214913	0.0679022	0.0130612	LowInAD	80	69	protein_coding
ENSG00000167468	chr19	GPX4	1103936	1106787	2033	Simple	TCX	AD_vs_Control	0.000332132	-0.147356	0.0399582	0.0034645	LowInAD	80	69	protein_coding
ENSG00000118046	chr19	STK11	1189406	1228428	8504	Simple	TCX	AD_vs_Control	0.0736863	-0.100701	0.0558447	0.156187	LowInAD	80	69	protein_coding
ENSG00000099617	chr19	EFNA2	1286153	1301430	2143	Simple	TCX	AD_vs_Control	0.000852286	-0.382785	0.11208	0.00703007	LowInAD	80	69	protein_coding
ENSG00000119559	chr19	C19orf25	1461142	1479555	5111	Simple	TCX	AD_vs_Control	0.0609738	-0.0801576	0.0424068	0.136779	LowInAD	80	69	protein_coding
ENSG00000115257	chr19	PCSK4	1481427	1490751	3692	Simple	TCX	AD_vs_Control	0.310866	-0.076674	0.0753625	0.4419	LowInAD	80	69	protein_coding
ENSG00000185761	chr19	ADAMTSL5	1505017	1513603	3867	Simple	TCX	AD_vs_Control	0.0416632	0.245739	0.119442	0.105617	HighInAD	80	69	protein_coding
ENSG00000185988	chr19	PLK5	1524073	1535455	2355	Simple	TCX	AD_vs_Control	0.210234	0.19665	0.156171	0.332079	HighInAD	80	69	protein_coding
ENSG00000071655	chr19	MBD3	1576639	1592882	5173	Simple	TCX	AD_vs_Control	0.794758	0.0183969	0.0705737	0.86006	HighInAD	80	69	protein_coding
ENSG00000127540	chr19	UQCR11	1597171	1605480	2143	Simple	TCX	AD_vs_Control	0.026828	-0.0871472	0.0389116	0.0793064	LowInAD	80	69	protein_coding
ENSG00000099875	chr19	MKNK2	2037470	2051243	5275	Simple	TCX	AD_vs_Control	1.90869e-05	0.560092	0.126134	0.000397788	HighInAD	80	69	protein_coding
ENSG00000104886	chr19	PLEKHJ1	2230002	2237703	4736	Simple	TCX	AD_vs_Control	2.27801e-05	-0.154375	0.035114	0.000454061	LowInAD	80	69	protein_coding
ENSG00000220008	chr19	LINGO3	2289774	2308156	2332	Simple	TCX	AD_vs_Control	0.0169236	-0.325853	0.134662	0.0590321	LowInAD	80	69	protein_coding
ENSG00000099800	chr19	TIMM13	2425622	2427892	1973	Simple	TCX	AD_vs_Control	0.00753577	-0.129519	0.0477052	0.0348914	LowInAD	80	69	protein_coding
ENSG00000176619	chr19	LMNB2	2427636	2456994	5432	Simple	TCX	AD_vs_Control	0.337886	-0.0348725	0.0362528	0.469588	LowInAD	80	69	protein_coding
ENSG00000105298	chr19	CACTIN	3610639	3626813	5952	Simple	TCX	AD_vs_Control	0.855872	-0.00641999	0.0352755	0.903871	LowInAD	80	69	protein_coding
ENSG00000167658	chr19	EEF2	3976054	3985467	4027	Simple	TCX	AD_vs_Control	0.0600423	0.134189	0.0707316	0.13542	HighInAD	80	69	protein_coding
ENSG00000074842	chr19	C19orf10	4641386	4670382	1678	Simple	TCX	AD_vs_Control	0.218084	-0.0551962	0.0445966	0.34118	LowInAD	80	69	protein_coding
ENSG00000196365	chr19	LONP1	5691845	5720583	5085	Simple	TCX	AD_vs_Control	0.165287	-0.0533424	0.0382268	0.278035	LowInAD	80	69	protein_coding
ENSG00000031823	chr19	RANBP3	5916150	5978153	7445	Simple	TCX	AD_vs_Control	0.000335201	-0.126581	0.0343486	0.00348932	LowInAD	80	69	protein_coding
ENSG00000130382	chr19	MLLT1	6212966	6279959	2164	Simple	TCX	AD_vs_Control	2.25571e-05	0.319305	0.0725885	0.000450512	HighInAD	80	69	protein_coding
ENSG00000125650	chr19	PSPN	6375159	6379069	3911	Simple	TCX	AD_vs_Control	0.141981	-0.161534	0.10933	0.249201	LowInAD	80	69	protein_coding
ENSG00000268861	chr19	CTD-2207O23.3	7445850	7535131	3342	Simple	TCX	AD_vs_Control	2.30956e-05	0.351148	0.0799344	0.00045929	HighInAD	80	69	protein_coding
ENSG00000268614	chr19	CTD-2207O23.10	7598481	7604945	942	Simple	TCX	AD_vs_Control	1.11878e-09	0.492244	0.0749091	5.58401e-07	HighInAD	80	69	protein_coding
ENSG00000229833	chr19	PET100	7694623	7696842	1204	Simple	TCX	AD_vs_Control	1.7686e-06	-0.229339	0.045794	6.86786e-05	LowInAD	80	69	protein_coding
ENSG00000268400	chr19	CTD-3214H19.4	7694682	7707934	1366	Simple	TCX	AD_vs_Control	7.96871e-05	-0.178951	0.0439069	0.00117957	LowInAD	80	69	protein_coding
ENSG00000104980	chr19	TIMM44	7991603	8008805	4888	Simple	TCX	AD_vs_Control	0.175135	-0.0805723	0.0590972	0.289993	LowInAD	80	69	protein_coding
ENSG00000066044	chr19	ELAVL1	8023463	8070543	6956	Simple	TCX	AD_vs_Control	0.444425	-0.0386392	0.0503707	0.573306	LowInAD	80	69	protein_coding
ENSG00000099785	chr19	MARCH2	8478154	8503901	2216	Simple	TCX	AD_vs_Control	0.0223446	-0.13252	0.0573105	0.0706054	LowInAD	80	69	protein_coding
ENSG00000130733	chr19	YIPF2	11033444	11039357	1935	Simple	TCX	AD_vs_Control	0.258852	-0.0318438	0.0280782	0.386362	LowInAD	80	69	protein_coding
ENSG00000105518	chr19	TMEM205	11453452	11457194	1606	Simple	TCX	AD_vs_Control	0.798452	-0.00764982	0.0298962	0.862744	LowInAD	80	69	protein_coding
ENSG00000198003	chr19	CCDC151	11531272	11546603	2681	Simple	TCX	AD_vs_Control	0.189872	0.0942906	0.0715461	0.30832	HighInAD	80	69	protein_coding
ENSG00000196361	chr19	ELAVL3	11562141	11591861	4761	Simple	TCX	AD_vs_Control	0.0464628	-0.125104	0.0622254	0.113537	LowInAD	80	69	protein_coding
ENSG00000267477	chr19	CTC-398G3.6	11577055	11616513	727	Simple	TCX	AD_vs_Control	0.314595	0.0741183	0.0734163	0.445893	HighInAD	80	69	protein_coding
ENSG00000197647	chr19	ZNF433	12125547	12146556	3079	Simple	TCX	AD_vs_Control	0.00936153	-0.167005	0.0633035	0.0405142	LowInAD	80	69	protein_coding
ENSG00000257591	chr19	ZNF625	12251032	12267546	2336	Simple	TCX	AD_vs_Control	0.00335659	-0.21581	0.0722117	0.0197037	LowInAD	80	69	protein_coding
ENSG00000198342	chr19	ZNF442	12460185	12476719	3147	Simple	TCX	AD_vs_Control	0.618016	0.0617299	0.123491	0.723558	HighInAD	80	69	protein_coding
ENSG00000269755	chr19	CTD-3105H18.18	12543917	12595630	588	Simple	TCX	AD_vs_Control	0.907795	0.00947697	0.0816642	0.939242	HighInAD	80	69	protein_coding
ENSG00000188033	chr19	ZNF490	12688775	12750912	4921	Simple	TCX	AD_vs_Control	0.398758	0.0532752	0.0629246	0.529693	HighInAD	80	69	protein_coding
ENSG00000173875	chr19	ZNF791	12721732	12742735	4723	Simple	TCX	AD_vs_Control	0.758299	-0.0199188	0.064594	0.833636	LowInAD	80	69	protein_coding
ENSG00000123144	chr19	C19orf43	12841454	12845589	1402	Simple	TCX	AD_vs_Control	0.152096	-0.0480829	0.0333749	0.261684	LowInAD	80	69	protein_coding
ENSG00000160888	chr19	IER2	13261229	13265722	3072	Simple	TCX	AD_vs_Control	0.174079	0.115659	0.0846227	0.288801	HighInAD	80	69	protein_coding
ENSG00000104979	chr19	C19orf53	13884982	13889276	1174	Simple	TCX	AD_vs_Control	0.022998	-0.0787258	0.0342143	0.0718271	LowInAD	80	69	protein_coding
ENSG00000132003	chr19	ZSWIM4	13906274	13943044	4713	Simple	TCX	AD_vs_Control	0.602478	-0.032094	0.0614679	0.710835	LowInAD	80	69	protein_coding
ENSG00000132002	chr19	DNAJB1	14625582	14640582	3672	Simple	TCX	AD_vs_Control	0.232355	0.227091	0.189249	0.356994	HighInAD	80	69	protein_coding
ENSG00000099795	chr19	NDUFB7	14676890	14682874	531	Simple	TCX	AD_vs_Control	6.35553e-05	-0.204012	0.0493397	0.000992475	LowInAD	80	69	protein_coding
ENSG00000141867	chr19	BRD4	15347647	15443356	10766	Simple	TCX	AD_vs_Control	0.786683	-0.0120028	0.0442606	0.854354	LowInAD	80	69	protein_coding
ENSG00000105127	chr19	AKAP8	15464196	15490609	4296	Simple	TCX	AD_vs_Control	0.173994	0.0772328	0.0564968	0.288721	HighInAD	80	69	protein_coding
ENSG00000141979	chr19	CTD-3222D19.2	16589878	16739015	2567	Simple	TCX	AD_vs_Control	0.0456154	0.127393	0.0631136	0.11214	HighInAD	80	69	protein_coding
ENSG00000105085	chr19	MED26	16685718	16739873	5330	Simple	TCX	AD_vs_Control	0.000245076	-0.215598	0.0571472	0.0027506	LowInAD	80	69	protein_coding
ENSG00000053501	chr19	USE1	17326155	17330638	2431	Simple	TCX	AD_vs_Control	0.00079433	-0.167513	0.0487499	0.00666453	LowInAD	80	69	protein_coding
ENSG00000269035	chr19	CTD-2521M24.10	17547420	17571613	892	Simple	TCX	AD_vs_Control	0.656291	-0.047772	0.107094	0.754109	LowInAD	80	69	protein_coding
ENSG00000105639	chr19	JAK3	17935589	17958880	6813	Simple	TCX	AD_vs_Control	0.174288	-0.196516	0.143854	0.289004	LowInAD	80	69	protein_coding
ENSG00000007080	chr19	CCDC124	18043825	18054800	1660	Simple	TCX	AD_vs_Control	5.61804e-05	-0.135187	0.0324434	0.000906011	LowInAD	80	69	protein_coding
ENSG00000006016	chr19	CRLF1	18683030	18718551	3018	Simple	TCX	AD_vs_Control	0.728639	0.057165	0.164413	0.810987	HighInAD	80	69	protein_coding
ENSG00000005007	chr19	UPF1	18942747	18979045	8600	Simple	TCX	AD_vs_Control	0.728253	0.0129757	0.0372645	0.810676	HighInAD	80	69	protein_coding
ENSG00000105671	chr19	DDX49	19030484	19039436	2774	Simple	TCX	AD_vs_Control	0.00131846	-0.151663	0.0461851	0.00981433	LowInAD	80	69	protein_coding
ENSG00000213999	chr19	MEF2B	19256377	19303400	2724	Simple	TCX	AD_vs_Control	0.000184281	-0.191826	0.0498103	0.00221798	LowInAD	80	69	protein_coding
ENSG00000105717	chr19	PBX4	19672522	19729725	2548	Simple	TCX	AD_vs_Control	0.00302362	-0.280483	0.0927952	0.0182275	LowInAD	80	69	protein_coding
ENSG00000181896	chr19	ZNF101	19779605	19794318	6560	Simple	TCX	AD_vs_Control	5.13099e-06	-0.254073	0.0533856	0.00014824	LowInAD	80	69	protein_coding
ENSG00000105708	chr19	ZNF14	19821280	19843906	2949	Simple	TCX	AD_vs_Control	0.0644064	-0.146412	0.078491	0.141997	LowInAD	80	69	protein_coding
ENSG00000237440	chr19	ZNF737	20718631	20748615	3539	Simple	TCX	AD_vs_Control	0.0395369	0.182399	0.087706	0.102095	HighInAD	80	69	protein_coding
ENSG00000188171	chr19	ZNF626	20802867	20844402	6713	Simple	TCX	AD_vs_Control	0.059016	-0.122384	0.0642462	0.133745	LowInAD	80	69	protein_coding
ENSG00000160352	chr19	ZNF714	21264965	21308073	8030	Simple	TCX	AD_vs_Control	0.00428108	-0.29127	0.100154	0.0235181	LowInAD	80	69	protein_coding
ENSG00000269237	chr19	CTD-2561J22.3	21587961	21674068	472	Simple	TCX	AD_vs_Control	0.245115	0.129989	0.111328	0.371096	HighInAD	80	69	protein_coding
ENSG00000197013	chr19	ZNF429	21679484	21739072	5019	Simple	TCX	AD_vs_Control	0.00202451	-0.184791	0.0586495	0.0135069	LowInAD	80	69	protein_coding
ENSG00000196081	chr19	ZNF724P	23404401	23433192	3322	Simple	TCX	AD_vs_Control	0.6472	-0.0403001	0.0878514	0.746878	LowInAD	80	69	protein_coding
ENSG00000167232	chr19	ZNF91	23487793	23578362	10397	Simple	TCX	AD_vs_Control	0.00251587	0.148419	0.0481596	0.0159026	HighInAD	80	69	protein_coding
ENSG00000269093	chr19	AC007773.3	32895915	32896466	552	Simple	TCX	AD_vs_Control	0.738505	0.0592575	0.177124	0.818715	HighInAD	80	69	protein_coding
ENSG00000105186	chr19	ANKRD27	33087913	33167503	7855	Simple	TCX	AD_vs_Control	0.74379	0.0149176	0.0455444	0.822645	HighInAD	80	69	protein_coding
ENSG00000213965	chr19	NUDT19	33182867	33204702	2967	Simple	TCX	AD_vs_Control	8.34868e-06	-0.211247	0.0455008	0.000214699	LowInAD	80	69	protein_coding
ENSG00000153879	chr19	CEBPG	33864236	33873592	4411	Simple	TCX	AD_vs_Control	0.00340247	0.284447	0.0953199	0.0198684	HighInAD	80	69	protein_coding
ENSG00000126261	chr19	UBA2	34919257	34960853	3512	Simple	TCX	AD_vs_Control	0.0375291	0.0562577	0.0267684	0.0986758	HighInAD	80	69	protein_coding
ENSG00000142279	chr19	WTIP	34971874	34997258	8262	Simple	TCX	AD_vs_Control	0.0530676	-0.220361	0.112872	0.124221	LowInAD	80	69	protein_coding
ENSG00000168661	chr19	ZNF30	35417807	35436074	2745	Simple	TCX	AD_vs_Control	0.862414	0.0141212	0.0813206	0.908746	HighInAD	80	69	protein_coding
ENSG00000205155	chr19	PSENEN	36236015	36237911	1336	Simple	TCX	AD_vs_Control	0.162393	-0.0548159	0.039012	0.274493	LowInAD	80	69	protein_coding
ENSG00000188223	chr19	AC002398.9	36236579	36245420	1037	Simple	TCX	AD_vs_Control	0.00810041	-0.0971821	0.036133	0.0367315	LowInAD	80	69	protein_coding
ENSG00000167595	chr19	C19orf55	36249044	36261930	6328	Simple	TCX	AD_vs_Control	4.15324e-05	-0.224562	0.0529053	0.000716971	LowInAD	80	69	protein_coding
ENSG00000004777	chr19	ARHGAP33	36265434	36279724	5260	Simple	TCX	AD_vs_Control	0.306203	-0.075642	0.073632	0.437012	LowInAD	80	69	protein_coding
ENSG00000167604	chr19	NFKBID	36378555	36393205	3198	Simple	TCX	AD_vs_Control	0.684762	-0.0391831	0.0962988	0.77621	LowInAD	80	69	protein_coding
ENSG00000142065	chr19	ZFP14	36827162	36870101	6010	Simple	TCX	AD_vs_Control	0.502308	0.067412	0.100203	0.625521	HighInAD	80	69	protein_coding
ENSG00000181007	chr19	ZFP82	36874022	36909558	7506	Simple	TCX	AD_vs_Control	0.00317658	-0.172002	0.0572087	0.0189142	LowInAD	80	69	protein_coding
ENSG00000185869	chr19	ZNF829	37379026	37407193	7742	Simple	TCX	AD_vs_Control	0.0646948	-0.129454	0.0694761	0.142504	LowInAD	80	69	protein_coding
ENSG00000189164	chr19	ZNF527	37861963	37883968	6436	Simple	TCX	AD_vs_Control	1.60806e-05	-0.234985	0.0524187	0.000352766	LowInAD	80	69	protein_coding
ENSG00000196437	chr19	ZNF569	37902057	37960177	5016	Simple	TCX	AD_vs_Control	0.575258	-0.0368017	0.0655119	0.687841	LowInAD	80	69	protein_coding
ENSG00000189144	chr19	ZNF573	38226734	38307940	4689	Simple	TCX	AD_vs_Control	0.00711035	0.176514	0.064532	0.0335645	HighInAD	80	69	protein_coding
ENSG00000167644	chr19	C19orf33	38794801	38795649	617	Simple	TCX	AD_vs_Control	0.335051	0.286868	0.296472	0.466786	HighInAD	80	69	protein_coding
ENSG00000179168	chr19	GGN	38874905	38878722	2447	Simple	TCX	AD_vs_Control	0.0235519	-0.217693	0.0949978	0.0729423	LowInAD	80	69	protein_coding
ENSG00000188766	chr19	SPRED3	38879061	38886881	2518	Simple	TCX	AD_vs_Control	0.0373749	-0.279802	0.133025	0.0984237	LowInAD	80	69	protein_coding
ENSG00000187994	chr19	RINL	39358470	39368919	4205	Simple	TCX	AD_vs_Control	0.00211154	-0.22175	0.0706772	0.0139472	LowInAD	80	69	protein_coding
ENSG00000063322	chr19	MED29	39881943	39891277	3835	Simple	TCX	AD_vs_Control	0.0556921	-0.165043	0.0854758	0.128337	LowInAD	80	69	protein_coding
ENSG00000197782	chr19	ZNF780A	40575059	40596845	7957	Simple	TCX	AD_vs_Control	0.781497	0.0146431	0.0526827	0.850662	HighInAD	80	69	protein_coding
ENSG00000090013	chr19	BLVRB	40953696	40971747	1665	Simple	TCX	AD_vs_Control	0.538731	0.0444835	0.0721692	0.656423	HighInAD	80	69	protein_coding
ENSG00000090006	chr19	LTBP4	41098789	41135725	8109	Simple	TCX	AD_vs_Control	0.755662	0.0272809	0.0874821	0.831592	HighInAD	80	69	protein_coding
ENSG00000077312	chr19	SNRPA	41256542	41271294	2361	Simple	TCX	AD_vs_Control	0.178704	-0.0668663	0.049453	0.294205	LowInAD	80	69	protein_coding
ENSG00000268797	chr19	CTC-490E21.12	41307202	41404187	575	Simple	TCX	AD_vs_Control	0.0204902	0.167128	0.0712335	0.0667057	HighInAD	80	69	protein_coding
ENSG00000028277	chr19	POU2F2	42590263	42700737	8899	Simple	TCX	AD_vs_Control	0.00770999	-0.262367	0.0969232	0.0354546	LowInAD	80	69	protein_coding
ENSG00000268361	chr19	L34079.2	44058844	44097188	393	Simple	TCX	AD_vs_Control	9.49118e-05	0.29151	0.0723429	0.00134353	HighInAD	80	69	protein_coding
ENSG00000124444	chr19	ZNF576	44100544	44105309	3481	Simple	TCX	AD_vs_Control	0.570176	-0.031516	0.055364	0.683557	LowInAD	80	69	protein_coding
ENSG00000159882	chr19	ZNF230	44507100	44518078	6298	Simple	TCX	AD_vs_Control	0.129268	-0.116065	0.0760205	0.233294	LowInAD	80	69	protein_coding
ENSG00000267022	chr19	ZNF223	44529506	44591471	3766	Simple	TCX	AD_vs_Control	0.629119	0.0342591	0.0707653	0.732493	HighInAD	80	69	protein_coding
ENSG00000170684	chr19	ZNF296	45574758	45579846	1744	Simple	TCX	AD_vs_Control	0.0583998	-0.218145	0.114234	0.132786	LowInAD	80	69	protein_coding
ENSG00000189114	chr19	BLOC1S3	45682003	45685059	2666	Simple	TCX	AD_vs_Control	0.00228372	-0.149514	0.0480339	0.0147847	LowInAD	80	69	protein_coding
ENSG00000267545	chr19	AC005779.2	45683080	45705702	550	Simple	TCX	AD_vs_Control	0.203956	0.156531	0.122593	0.324676	HighInAD	80	69	protein_coding
ENSG00000104879	chr19	CKM	45809672	45826235	1657	Simple	TCX	AD_vs_Control	0.249268	0.266539	0.230301	0.375832	HighInAD	80	69	protein_coding
ENSG00000117877	chr19	CD3EAP	45909467	45914024	3661	Simple	TCX	AD_vs_Control	0.635043	0.0185869	0.0390671	0.737341	HighInAD	80	69	protein_coding
ENSG00000012061	chr19	ERCC1	45910591	45982086	5576	Simple	TCX	AD_vs_Control	0.108143	-0.0435841	0.0269399	0.205197	LowInAD	80	69	protein_coding
ENSG00000125755	chr19	SYMPK	46318668	46366548	10628	Simple	TCX	AD_vs_Control	2.08106e-05	-0.256673	0.0580847	0.000423119	LowInAD	80	69	protein_coding
ENSG00000160007	chr19	ARHGAP35	47421933	47508334	11245	Simple	TCX	AD_vs_Control	6.71145e-06	0.25737	0.0548158	0.0001813	HighInAD	80	69	protein_coding
ENSG00000178980	chr19	SEPW1	48281829	48287943	5261	Simple	TCX	AD_vs_Control	0.00167214	-0.133718	0.041649	0.0117012	LowInAD	80	69	protein_coding
ENSG00000182324	chr19	KCNJ14	48958766	48969367	3470	Simple	TCX	AD_vs_Control	0.661008	-0.0470624	0.107073	0.757914	LowInAD	80	69	protein_coding
ENSG00000176909	chr19	MAMSTR	49215999	49222978	2265	Simple	TCX	AD_vs_Control	0.0168806	-0.179256	0.0740499	0.0589626	LowInAD	80	69	protein_coding
ENSG00000105538	chr19	RASIP1	49223844	49243978	4149	Simple	TCX	AD_vs_Control	0.221342	0.108724	0.0884714	0.34496	HighInAD	80	69	protein_coding
ENSG00000087074	chr19	PPP1R15A	49375649	49379314	3093	Simple	TCX	AD_vs_Control	0.00719939	-0.308549	0.112982	0.0338614	LowInAD	80	69	protein_coding
ENSG00000224420	chr19	ADM5	50191921	50193832	1718	Simple	TCX	AD_vs_Control	0.244666	-0.148158	0.126768	0.3706	LowInAD	80	69	protein_coding
ENSG00000104973	chr19	MED25	50321539	50342073	6116	Simple	TCX	AD_vs_Control	0.605662	-0.0214313	0.0414096	0.713428	LowInAD	80	69	protein_coding
ENSG00000104951	chr19	IL4I1	50392911	50432796	2563	Simple	TCX	AD_vs_Control	0.980108	-0.00253114	0.101321	0.987198	LowInAD	80	69	protein_coding
ENSG00000213024	chr19	NUP62	50410082	50433020	6020	Simple	TCX	AD_vs_Control	0.799587	-0.0107117	0.0421047	0.863435	LowInAD	80	69	protein_coding
ENSG00000269179	chr19	CTC-326K19.6	50412758	50461648	575	Simple	TCX	AD_vs_Control	1.38314e-05	0.453271	0.100283	0.000314722	HighInAD	80	69	protein_coding
ENSG00000169136	chr19	ATF5	50431959	50437192	2954	Simple	TCX	AD_vs_Control	0.00284511	-0.244249	0.0802845	0.0174075	LowInAD	80	69	protein_coding
ENSG00000142528	chr19	ZNF473	50528971	50556671	6898	Simple	TCX	AD_vs_Control	0.298436	-0.0856559	0.0820457	0.428507	LowInAD	80	69	protein_coding
ENSG00000142530	chr19	FAM71E1	50970042	50980010	1566	Simple	TCX	AD_vs_Control	0.898228	-0.00737039	0.0575126	0.933035	LowInAD	80	69	protein_coding
ENSG00000235034	chr19	C19orf81	51152702	51162567	888	Simple	TCX	AD_vs_Control	0.000691484	-0.284782	0.0819036	0.0059974	LowInAD	80	69	protein_coding
ENSG00000105472	chr19	CLEC11A	51226586	51228974	1468	Simple	TCX	AD_vs_Control	9.96316e-05	-0.336296	0.0837245	0.00139544	LowInAD	80	69	protein_coding
ENSG00000160318	chr19	CLDND2	51870352	51872257	1156	Simple	TCX	AD_vs_Control	0.00203913	-0.32544	0.103363	0.0135752	LowInAD	80	69	protein_coding
ENSG00000105374	chr19	NKG7	51874860	51875969	935	Simple	TCX	AD_vs_Control	0.655753	-0.125075	0.279921	0.753642	LowInAD	80	69	protein_coding
ENSG00000176024	chr19	ZNF613	52430400	52452012	3146	Simple	TCX	AD_vs_Control	0.270672	0.073414	0.0663622	0.398883	HighInAD	80	69	protein_coding
ENSG00000196267	chr19	ZNF836	52657117	52674896	4229	Simple	TCX	AD_vs_Control	0.297352	-0.0524868	0.0501614	0.427424	LowInAD	80	69	protein_coding
ENSG00000167554	chr19	ZNF610	52839498	52871031	3537	Simple	TCX	AD_vs_Control	0.00350953	-0.181194	0.0609263	0.0203147	LowInAD	80	69	protein_coding
ENSG00000198633	chr19	ZNF534	52932440	52955568	3279	Simple	TCX	AD_vs_Control	0.00220803	-0.324071	0.103757	0.0144187	LowInAD	80	69	protein_coding
ENSG00000213020	chr19	ZNF611	53206066	53238326	7148	Simple	TCX	AD_vs_Control	0.172022	-0.0746942	0.0543878	0.286346	LowInAD	80	69	protein_coding
ENSG00000204604	chr19	ZNF468	53341261	53360902	5281	Simple	TCX	AD_vs_Control	0.0180398	-0.181843	0.0759138	0.0615654	LowInAD	80	69	protein_coding
ENSG00000203326	chr19	ZNF525	53868946	53895470	7193	Simple	TCX	AD_vs_Control	0.291546	-0.0881335	0.0832177	0.42146	LowInAD	80	69	protein_coding
ENSG00000130844	chr19	ZNF331	54024235	54083523	7728	Simple	TCX	AD_vs_Control	0.00615361	-0.168817	0.0606093	0.0303227	LowInAD	80	69	protein_coding
ENSG00000269808	chr19	AC010327.2	55738587	55741647	3061	Simple	TCX	AD_vs_Control	0.00654897	-0.226361	0.0819006	0.0317069	LowInAD	80	69	protein_coding
ENSG00000160472	chr19	TMEM190	55888204	55889612	593	Simple	TCX	AD_vs_Control	0.39884	0.149678	0.17682	0.529789	HighInAD	80	69	protein_coding
ENSG00000233493	chr19	TMEM238	55890613	55895966	1000	Simple	TCX	AD_vs_Control	0.656208	0.0582752	0.130606	0.754071	HighInAD	80	69	protein_coding
ENSG00000063241	chr19	ISOC2	55964352	55973710	4408	Simple	TCX	AD_vs_Control	0.0152854	-0.129772	0.052789	0.0554592	LowInAD	80	69	protein_coding
ENSG00000218891	chr19	ZNF579	56088899	56092211	2558	Simple	TCX	AD_vs_Control	0.00309744	-0.166098	0.0550947	0.01858	LowInAD	80	69	protein_coding
ENSG00000179943	chr19	FIZ1	56102746	56113336	6781	Simple	TCX	AD_vs_Control	0.78777	-0.0165432	0.0613239	0.855099	LowInAD	80	69	protein_coding
ENSG00000142409	chr19	ZNF787	56598732	56632649	3674	Simple	TCX	AD_vs_Control	0.416004	-0.0425902	0.0521938	0.546399	LowInAD	80	69	protein_coding
ENSG00000131848	chr19	ZSCAN5A	56732681	56879752	6397	Simple	TCX	AD_vs_Control	8.97808e-07	-0.332778	0.0644592	4.20546e-05	LowInAD	80	69	protein_coding
ENSG00000269699	chr19	ZIM2	57285920	57352097	2834	Simple	TCX	AD_vs_Control	0.187538	0.227013	0.17134	0.30529	HighInAD	80	69	protein_coding
ENSG00000105146	chr19	AURKC	57742377	57746916	1741	Simple	TCX	AD_vs_Control	0.934402	0.0126777	0.153728	0.956713	HighInAD	80	69	protein_coding
ENSG00000197714	chr19	ZNF460	57791419	57804937	3505	Simple	TCX	AD_vs_Control	2.71203e-07	0.641567	0.118174	1.83109e-05	HighInAD	80	69	protein_coding
ENSG00000178229	chr19	ZNF543	57831877	57842144	3659	Simple	TCX	AD_vs_Control	0.894741	-0.00745736	0.0562525	0.930451	LowInAD	80	69	protein_coding
ENSG00000152433	chr19	ZNF547	57874845	57890933	3568	Simple	TCX	AD_vs_Control	0.623623	-0.0410387	0.0834284	0.727996	LowInAD	80	69	protein_coding
ENSG00000268533	chr19	AC004076.7	57905551	57949825	521	Simple	TCX	AD_vs_Control	0.0417739	-0.286818	0.139485	0.105816	LowInAD	80	69	protein_coding
ENSG00000186230	chr19	ZNF749	57946697	57956853	3017	Simple	TCX	AD_vs_Control	0.734713	-0.0294438	0.0867023	0.815723	LowInAD	80	69	protein_coding
ENSG00000268163	chr19	AC004076.9	57949338	57988904	1028	Simple	TCX	AD_vs_Control	0.47936	0.048063	0.0677521	0.604923	HighInAD	80	69	protein_coding
ENSG00000178201	chr19	VN1R1	57966542	57967854	1313	Simple	TCX	AD_vs_Control	0.676115	0.0377569	0.0901715	0.769978	HighInAD	80	69	protein_coding
ENSG00000197128	chr19	ZNF772	57978031	57988938	6096	Simple	TCX	AD_vs_Control	0.338036	0.0699377	0.0727285	0.469745	HighInAD	80	69	protein_coding
ENSG00000105136	chr19	ZNF419	57999079	58006048	6591	Simple	TCX	AD_vs_Control	0.0933674	-0.0900979	0.0532999	0.184778	LowInAD	80	69	protein_coding
ENSG00000268107	chr19	AC003005.4	57999086	58016749	603	Simple	TCX	AD_vs_Control	0.0177231	0.210965	0.0878228	0.0608413	HighInAD	80	69	protein_coding
ENSG00000152439	chr19	ZNF773	58011283	58029772	8073	Simple	TCX	AD_vs_Control	0.177196	-0.0802786	0.0591651	0.292389	LowInAD	80	69	protein_coding
ENSG00000121406	chr19	ZNF549	58038693	58068910	9279	Simple	TCX	AD_vs_Control	0.0074828	-0.155912	0.0573746	0.0347195	LowInAD	80	69	protein_coding
ENSG00000251369	chr19	ZNF550	58046625	58071231	5083	Simple	TCX	AD_vs_Control	0.132626	0.0920884	0.060849	0.237657	HighInAD	80	69	protein_coding
ENSG00000171649	chr19	ZIK1	58089824	58105145	5257	Simple	TCX	AD_vs_Control	0.00870423	-0.174928	0.0656607	0.0386237	LowInAD	80	69	protein_coding
ENSG00000213762	chr19	ZNF134	58125601	58134724	3771	Simple	TCX	AD_vs_Control	0.0989143	0.159936	0.0962234	0.192453	HighInAD	80	69	protein_coding
ENSG00000083814	chr19	ZNF671	58231119	58238992	3532	Simple	TCX	AD_vs_Control	0.0556244	0.0917401	0.0474988	0.128239	HighInAD	80	69	protein_coding
ENSG00000152454	chr19	ZNF256	58452201	58459043	2176	Simple	TCX	AD_vs_Control	0.00667604	0.244513	0.0886818	0.0320991	HighInAD	80	69	protein_coding
ENSG00000176293	chr19	ZNF135	58570607	58597677	6418	Simple	TCX	AD_vs_Control	0.0128817	-0.143175	0.0567679	0.0497367	LowInAD	80	69	protein_coding
ENSG00000083842	chr19	ZNF8	58790317	58807254	2211	Simple	TCX	AD_vs_Control	1.91473e-06	0.39902	0.0799674	7.26279e-05	HighInAD	80	69	protein_coding
ENSG00000273439	chr19	ZNF8	58790318	58807254	2210	Simple	TCX	AD_vs_Control	1.88595e-06	0.399194	0.0799463	7.20022e-05	HighInAD	80	69	protein_coding
ENSG00000131849	chr19	ZNF132	58944181	58951589	3404	Simple	TCX	AD_vs_Control	0.269832	-0.0764389	0.068975	0.398014	LowInAD	80	69	protein_coding
ENSG00000083807	chr19	SLC27A5	58990879	59023780	8025	Simple	TCX	AD_vs_Control	6.24057e-08	-0.368781	0.0641786	6.7893e-06	LowInAD	80	69	protein_coding
ENSG00000177764	chr20	ZCCHC3	277737	280965	3229	Simple	TCX	AD_vs_Control	0.600955	0.024006	0.045785	0.709642	HighInAD	80	69	protein_coding
[truncated: 12,663 more rows]

## Sheet: S3_TCx_PSPvsControl_Simple
GeneID	Chr	GeneName	Start	Stop	CodingLength	model	Tissue	Comparison	Dx.pValue	Dx.Beta	Dx.SE	Dx.FDR	Direction	n.PSP	n.Control	GeneClass
ENSG00000187634	chr1	SAMD11	860260	879955	3205	Simple	TCX	PSP_vs_Control	0.113207	-0.162958	0.102192	0.35233	LowInPSP	82	69	protein_coding
ENSG00000187961	chr1	KLHL17	895967	901095	3395	Simple	TCX	PSP_vs_Control	0.00102747	0.474602	0.141326	0.054455	HighInPSP	82	69	protein_coding
ENSG00000188290	chr1	HES4	934342	935552	1118	Simple	TCX	PSP_vs_Control	0.0366515	-0.3382	0.16019	0.25521	LowInPSP	82	69	protein_coding
ENSG00000187608	chr1	ISG15	948803	949920	711	Simple	TCX	PSP_vs_Control	0.114676	-0.311758	0.196309	0.35442	LowInPSP	82	69	protein_coding
ENSG00000131591	chr1	C1orf159	1017198	1051741	6322	Simple	TCX	PSP_vs_Control	0.00381453	-0.255311	0.0866723	0.103799	LowInPSP	82	69	protein_coding
ENSG00000107404	chr1	DVL1	1270656	1284730	3486	Simple	TCX	PSP_vs_Control	0.00290268	0.219127	0.0722017	0.0899878	HighInPSP	82	69	protein_coding
ENSG00000242485	chr1	MRPL20	1337288	1342693	2788	Simple	TCX	PSP_vs_Control	0.118732	-0.0776797	0.0494646	0.359399	LowInPSP	82	69	protein_coding
ENSG00000197785	chr1	ATAD3A	1447531	1470067	3069	Simple	TCX	PSP_vs_Control	0.0468557	-0.134759	0.0671591	0.276049	LowInPSP	82	69	protein_coding
ENSG00000189339	chr1	SLC35E2B	1592939	1624167	7790	Simple	TCX	PSP_vs_Control	0.22682	0.100915	0.0831059	0.481276	HighInPSP	82	69	protein_coding
ENSG00000215790	chr1	SLC35E2	1656277	1677431	2504	Simple	TCX	PSP_vs_Control	0.0585309	0.247032	0.129447	0.289213	HighInPSP	82	69	protein_coding
ENSG00000178821	chr1	TMEM52	1849029	1850712	1594	Simple	TCX	PSP_vs_Control	0.0369388	-0.352141	0.167052	0.256055	LowInPSP	82	69	protein_coding
ENSG00000269753	chr1	AL589739.1	2258581	2259042	462	Simple	TCX	PSP_vs_Control	0.603998	0.134759	0.259192	0.790413	HighInPSP	82	69	protein_coding
ENSG00000198912	chr1	C1orf174	3805689	3816857	4388	Simple	TCX	PSP_vs_Control	0.587226	-0.0401565	0.0737895	0.779693	LowInPSP	82	69	protein_coding
ENSG00000131697	chr1	NPHP4	5922871	6052533	13167	Simple	TCX	PSP_vs_Control	0.00406349	0.228837	0.0782408	0.106766	HighInPSP	82	69	protein_coding
ENSG00000116237	chr1	ICMT	6281253	6296032	4910	Simple	TCX	PSP_vs_Control	0.544178	0.0338652	0.0556908	0.751986	HighInPSP	82	69	protein_coding
ENSG00000187017	chr1	ESPN	6484848	6521430	4109	Simple	TCX	PSP_vs_Control	0.414203	0.171178	0.208977	0.653374	HighInPSP	82	69	protein_coding
ENSG00000215788	chr1	TNFRSF25	6521211	6526255	3918	Simple	TCX	PSP_vs_Control	0.0341765	0.516116	0.241133	0.250454	HighInPSP	82	69	protein_coding
ENSG00000162408	chr1	NOL9	6581407	6614595	7293	Simple	TCX	PSP_vs_Control	0.0991342	-0.130194	0.0783895	0.3356	LowInPSP	82	69	protein_coding
ENSG00000116273	chr1	PHF13	6673745	6684093	3681	Simple	TCX	PSP_vs_Control	0.739969	-0.0245274	0.0737448	0.870724	LowInPSP	82	69	protein_coding
ENSG00000049246	chr1	PER3	7844380	7905237	8059	Simple	TCX	PSP_vs_Control	0.901366	-0.0105291	0.0847921	0.954541	LowInPSP	82	69	protein_coding
ENSG00000049247	chr1	UTS2	7903143	7913572	1783	Simple	TCX	PSP_vs_Control	0.1066	0.173494	0.106776	0.344192	HighInPSP	82	69	protein_coding
ENSG00000116288	chr1	PARK7	8014351	8045565	2397	Simple	TCX	PSP_vs_Control	0.126931	0.0684873	0.0445858	0.369591	HighInPSP	82	69	protein_coding
ENSG00000116285	chr1	ERRFI1	8064464	8086368	4186	Simple	TCX	PSP_vs_Control	0.151989	0.119427	0.0828819	0.398388	HighInPSP	82	69	protein_coding
ENSG00000142599	chr1	RERE	8412457	8877702	11503	Simple	TCX	PSP_vs_Control	0.05137	0.144185	0.0733253	0.282554	HighInPSP	82	69	protein_coding
ENSG00000009724	chr1	MASP2	11086580	11107290	4251	Simple	TCX	PSP_vs_Control	0.420192	-0.0862182	0.106622	0.658024	LowInPSP	82	69	protein_coding
ENSG00000198793	chr1	MTOR	11166592	11322564	12119	Simple	TCX	PSP_vs_Control	0.000684391	0.216852	0.0623363	0.0450437	HighInPSP	82	69	protein_coding
ENSG00000204624	chr1	PTCHD2	11539223	11597641	6146	Simple	TCX	PSP_vs_Control	0.261603	0.164087	0.145535	0.516126	HighInPSP	82	69	protein_coding
ENSG00000162490	chr1	DRAXIN	11751786	11785914	7346	Simple	TCX	PSP_vs_Control	0.168067	-0.295557	0.213227	0.415576	LowInPSP	82	69	protein_coding
ENSG00000215910	chr1	C1orf167	11821844	11849642	6505	Simple	TCX	PSP_vs_Control	0.58281	0.0466725	0.0847585	0.776884	HighInPSP	82	69	protein_coding
ENSG00000116688	chr1	MFN2	12040238	12073571	4973	Simple	TCX	PSP_vs_Control	0.754519	0.0152585	0.0486959	0.878902	HighInPSP	82	69	protein_coding
ENSG00000048707	chr1	VPS13D	12290124	12572099	20346	Simple	TCX	PSP_vs_Control	0.0107964	0.146338	0.0565841	0.163057	HighInPSP	82	69	protein_coding
ENSG00000215695	chr1	RSC1A1	15986364	15988217	1854	Simple	TCX	PSP_vs_Control	0.48683	-0.0907237	0.130101	0.710256	LowInPSP	82	69	protein_coding
ENSG00000204377	chr1	C1orf134	16555368	16556038	252	Simple	TCX	PSP_vs_Control	0.652946	0.0640291	0.142064	0.820744	HighInPSP	82	69	protein_coding
ENSG00000132881	chr1	RSG1	16558195	16563657	1545	Simple	TCX	PSP_vs_Control	0.00625384	0.354881	0.127698	0.129451	HighInPSP	82	69	protein_coding
ENSG00000169991	chr1	IFFO2	19230775	19283180	6188	Simple	TCX	PSP_vs_Control	0.90477	0.00964724	0.0804813	0.956169	HighInPSP	82	69	protein_coding
ENSG00000162482	chr1	AKR7A3	19609052	19615744	1710	Simple	TCX	PSP_vs_Control	0.338182	-0.121873	0.126781	0.587898	LowInPSP	82	69	protein_coding
ENSG00000244038	chr1	DDOST	20978270	20988000	2674	Simple	TCX	PSP_vs_Control	0.465585	-0.0559785	0.0764921	0.694017	LowInPSP	82	69	protein_coding
ENSG00000142794	chr1	NBPF3	21766621	21811498	6812	Simple	TCX	PSP_vs_Control	0.878182	0.0146688	0.0955162	0.943387	HighInPSP	82	69	protein_coding
ENSG00000125945	chr1	ZNF436	23685941	23695935	4392	Simple	TCX	PSP_vs_Control	0.444702	-0.0646674	0.0843568	0.677482	LowInPSP	82	69	protein_coding
ENSG00000188672	chr1	RHCE	25688740	25756683	2433	Simple	TCX	PSP_vs_Control	0.00357761	-0.311445	0.104976	0.100292	LowInPSP	82	69	protein_coding
ENSG00000117640	chr1	MTFR1L	26145131	26159432	5816	Simple	TCX	PSP_vs_Control	0.295779	-0.0527714	0.0502719	0.549458	LowInPSP	82	69	protein_coding
ENSG00000223474	chr1	AL020996.1	26145212	26147288	2077	Simple	TCX	PSP_vs_Control	0.291972	0.103805	0.0981079	0.545957	HighInPSP	82	69	protein_coding
ENSG00000182749	chr1	PAQR7	26187701	26197744	3297	Simple	TCX	PSP_vs_Control	0.20049	-0.109409	0.085035	0.453861	LowInPSP	82	69	protein_coding
ENSG00000142669	chr1	SH3BGRL3	26605667	26608007	1780	Simple	TCX	PSP_vs_Control	0.637062	-0.0382013	0.0807787	0.811429	LowInPSP	82	69	protein_coding
ENSG00000142784	chr1	WDTC1	27561007	27635110	6010	Simple	TCX	PSP_vs_Control	0.0896674	0.0825362	0.048272	0.324013	HighInPSP	82	69	protein_coding
ENSG00000186501	chr1	TMEM222	27648651	27662891	4461	Simple	TCX	PSP_vs_Control	2.3818e-06	-0.397359	0.0805057	0.00383298	LowInPSP	82	69	protein_coding
ENSG00000142765	chr1	SYTL1	27668513	27680421	5575	Simple	TCX	PSP_vs_Control	0.29912	0.184714	0.177191	0.55266	HighInPSP	82	69	protein_coding
ENSG00000126709	chr1	IFI6	27992572	27998729	865	Simple	TCX	PSP_vs_Control	0.87822	-0.035871	0.233648	0.943409	LowInPSP	82	69	protein_coding
ENSG00000009780	chr1	FAM76A	28052490	28089633	4034	Simple	TCX	PSP_vs_Control	0.0108287	-0.254021	0.0982628	0.163066	LowInPSP	82	69	protein_coding
ENSG00000117748	chr1	RPA2	28218035	28241257	2019	Simple	TCX	PSP_vs_Control	0.487007	0.0388128	0.0556816	0.710398	HighInPSP	82	69	protein_coding
ENSG00000126698	chr1	DNAJC8	28525967	28559536	2609	Simple	TCX	PSP_vs_Control	0.196935	0.0323404	0.0249361	0.449725	HighInPSP	82	69	protein_coding
ENSG00000215902	chr1	AL353354.1	28527013	28527152	66	Simple	TCX	PSP_vs_Control	0.0020131	-0.328925	0.104369	0.0746067	LowInPSP	82	69	protein_coding
ENSG00000269804	chr1	AL353354.2	28527070	28527419	350	Simple	TCX	PSP_vs_Control	0.0158762	-0.15568	0.0637114	0.188817	LowInPSP	82	69	protein_coding
ENSG00000130766	chr1	SESN2	28586038	28609002	3453	Simple	TCX	PSP_vs_Control	0.400263	0.125825	0.149099	0.641021	HighInPSP	82	69	protein_coding
ENSG00000253304	chr1	TMEM200B	29445940	29450447	2639	Simple	TCX	PSP_vs_Control	0.741417	0.0429788	0.129973	0.871496	HighInPSP	82	69	protein_coding
ENSG00000025800	chr1	KPNA6	32573639	32642169	7687	Simple	TCX	PSP_vs_Control	0.252517	0.0776247	0.0675395	0.507146	HighInPSP	82	69	protein_coding
ENSG00000160050	chr1	CCDC28B	32665987	32670988	2818	Simple	TCX	PSP_vs_Control	0.370372	-0.0720643	0.0801723	0.616497	LowInPSP	82	69	protein_coding
ENSG00000160055	chr1	TMEM234	32680073	32687972	3583	Simple	TCX	PSP_vs_Control	0.554745	0.0532356	0.0898964	0.758544	HighInPSP	82	69	protein_coding
ENSG00000084623	chr1	EIF3I	32687529	32697205	1725	Simple	TCX	PSP_vs_Control	0.642492	-0.0165682	0.035608	0.814366	LowInPSP	82	69	protein_coding
ENSG00000254553	chr1	RP1-27O5.3	32930658	33066393	3447	Simple	TCX	PSP_vs_Control	0.560977	-0.0431649	0.0740547	0.762433	LowInPSP	82	69	protein_coding
ENSG00000176261	chr1	ZBTB8OS	33065773	33116504	3531	Simple	TCX	PSP_vs_Control	0.0147433	-0.204043	0.0825628	0.183228	LowInPSP	82	69	protein_coding
ENSG00000116514	chr1	RNF19B	33402046	33430286	2610	Simple	TCX	PSP_vs_Control	0.553854	0.0771656	0.130013	0.757917	HighInPSP	82	69	protein_coding
ENSG00000121904	chr1	CSMD2	33979609	34631443	18147	Simple	TCX	PSP_vs_Control	0.016262	0.25469	0.10462	0.190178	HighInPSP	82	69	protein_coding
ENSG00000116863	chr1	ADPRHL2	36554476	36559533	1668	Simple	TCX	PSP_vs_Control	0.250894	-0.0756421	0.0655885	0.505422	LowInPSP	82	69	protein_coding
ENSG00000116871	chr1	MAP7D1	36621180	36646450	5271	Simple	TCX	PSP_vs_Control	0.661644	0.0381586	0.0869928	0.82581	HighInPSP	82	69	protein_coding
ENSG00000214193	chr1	SH3D21	36771988	36790484	4474	Simple	TCX	PSP_vs_Control	0.00137882	0.441854	0.135165	0.0629261	HighInPSP	82	69	protein_coding
ENSG00000181817	chr1	LSM10	36856839	36863493	1496	Simple	TCX	PSP_vs_Control	0.238116	0.0867081	0.073164	0.492555	HighInPSP	82	69	protein_coding
ENSG00000134697	chr1	GNL2	38032417	38061536	5745	Simple	TCX	PSP_vs_Control	0.0281628	-0.164892	0.0742873	0.23498	LowInPSP	82	69	protein_coding
ENSG00000169218	chr1	RSPO1	38076951	38100595	3160	Simple	TCX	PSP_vs_Control	0.0320039	-0.357902	0.165121	0.24566	LowInPSP	82	69	protein_coding
ENSG00000183431	chr1	SF3A3	38422647	38456593	4740	Simple	TCX	PSP_vs_Control	0.00413353	-0.103047	0.0353008	0.107813	LowInPSP	82	69	protein_coding
ENSG00000043514	chr1	TRIT1	40306723	40349183	3054	Simple	TCX	PSP_vs_Control	0.271108	-0.101035	0.0914198	0.525901	LowInPSP	82	69	protein_coding
ENSG00000131238	chr1	PPT1	40538379	40563375	3304	Simple	TCX	PSP_vs_Control	0.32018	0.0693027	0.0694504	0.57152	HighInPSP	82	69	protein_coding
ENSG00000117000	chr1	RLF	40627045	40706593	6246	Simple	TCX	PSP_vs_Control	0.426518	0.0674318	0.0845382	0.663183	HighInPSP	82	69	protein_coding
ENSG00000066185	chr1	ZMYND12	42896000	42921938	2195	Simple	TCX	PSP_vs_Control	0.00728877	-0.364309	0.133644	0.137862	LowInPSP	82	69	protein_coding
ENSG00000127125	chr1	PPCS	42921788	42939056	2628	Simple	TCX	PSP_vs_Control	0.0059818	-0.240484	0.0860607	0.12693	LowInPSP	82	69	protein_coding
ENSG00000159479	chr1	MED8	43849588	43855479	2704	Simple	TCX	PSP_vs_Control	0.159278	0.0585354	0.0413515	0.406161	HighInPSP	82	69	protein_coding
ENSG00000066135	chr1	KDM4A	44115829	44171186	5172	Simple	TCX	PSP_vs_Control	0.00240071	0.151055	0.0487931	0.0817273	HighInPSP	82	69	protein_coding
ENSG00000132768	chr1	DPH2	44435672	44439041	2930	Simple	TCX	PSP_vs_Control	0.861024	-0.0135565	0.0772824	0.934635	LowInPSP	82	69	protein_coding
ENSG00000117411	chr1	B4GALT2	44444615	44456840	3778	Simple	TCX	PSP_vs_Control	0.602684	-0.0366644	0.070264	0.789495	LowInPSP	82	69	protein_coding
ENSG00000126106	chr1	TMEM53	45100910	45140227	3635	Simple	TCX	PSP_vs_Control	0.0907747	0.159458	0.0935852	0.32534	HighInPSP	82	69	protein_coding
ENSG00000186603	chr1	HPDL	45792545	45794347	1803	Simple	TCX	PSP_vs_Control	0.181605	-0.280784	0.209077	0.432034	LowInPSP	82	69	protein_coding
ENSG00000159596	chr1	TMEM69	46152886	46160115	2439	Simple	TCX	PSP_vs_Control	0.724384	-0.0203824	0.0576813	0.861775	LowInPSP	82	69	protein_coding
ENSG00000132128	chr1	LRRC41	46726868	46769280	7668	Simple	TCX	PSP_vs_Control	0.96142	0.00201452	0.0415665	0.983134	HighInPSP	82	69	protein_coding
ENSG00000079277	chr1	MKNK1	47023090	47082515	8060	Simple	TCX	PSP_vs_Control	0.223868	-0.131912	0.10794	0.478195	LowInPSP	82	69	protein_coding
ENSG00000123472	chr1	ATPAF1	47098409	47139539	5654	Simple	TCX	PSP_vs_Control	0.552794	0.0399784	0.0671777	0.757131	HighInPSP	82	69	protein_coding
ENSG00000123473	chr1	STIL	47715811	47779819	7291	Simple	TCX	PSP_vs_Control	0.833549	-0.0193511	0.0918984	0.919958	LowInPSP	82	69	protein_coding
ENSG00000078618	chr1	NRD1	52254863	52344477	6619	Simple	TCX	PSP_vs_Control	0.523672	-0.0270416	0.0422915	0.736861	LowInPSP	82	69	protein_coding
ENSG00000162385	chr1	MAGOH	53692564	53704282	1463	Simple	TCX	PSP_vs_Control	0.089111	-0.100229	0.0585167	0.323506	LowInPSP	82	69	protein_coding
ENSG00000157193	chr1	LRP8	53711217	53793742	7077	Simple	TCX	PSP_vs_Control	0.217914	0.176971	0.142944	0.471422	HighInPSP	82	69	protein_coding
ENSG00000058799	chr1	YIPF1	54317392	54356407	2259	Simple	TCX	PSP_vs_Control	0.233421	0.0878825	0.0734115	0.487972	HighInPSP	82	69	protein_coding
ENSG00000248835	chr1	AL357673.1	54635333	54637997	2665	Simple	TCX	PSP_vs_Control	0.356408	-0.0828556	0.0895253	0.604232	LowInPSP	82	69	protein_coding
ENSG00000271723	chr1	MROH7-TTC4	55107459	55207981	7090	Simple	TCX	PSP_vs_Control	0.535012	-0.0610858	0.0982061	0.74559	LowInPSP	82	69	protein_coding
ENSG00000162396	chr1	PARS2	55222571	55230187	2347	Simple	TCX	PSP_vs_Control	0.625117	0.042371	0.0865123	0.804264	HighInPSP	82	69	protein_coding
ENSG00000116133	chr1	DHCR24	55315306	55352891	4441	Simple	TCX	PSP_vs_Control	0.0606709	0.35611	0.188198	0.290844	HighInPSP	82	69	protein_coding
ENSG00000162601	chr1	MYSM1	59120411	59165764	8938	Simple	TCX	PSP_vs_Control	0.28929	0.0954661	0.0897246	0.543406	HighInPSP	82	69	protein_coding
ENSG00000162604	chr1	TM2D1	62146718	62191095	5516	Simple	TCX	PSP_vs_Control	0.0427184	-0.150138	0.0733671	0.268234	LowInPSP	82	69	protein_coding
ENSG00000132849	chr1	INADL	62208149	62629592	11456	Simple	TCX	PSP_vs_Control	0.682149	-0.0270921	0.0660064	0.838186	LowInPSP	82	69	protein_coding
ENSG00000142856	chr1	ITGB3BP	63906441	64059392	5459	Simple	TCX	PSP_vs_Control	0.438469	-0.0907719	0.1168	0.672874	LowInPSP	82	69	protein_coding
ENSG00000116652	chr1	DLEU2L	64014588	64015405	703	Simple	TCX	PSP_vs_Control	0.817207	-0.0458761	0.19808	0.911969	LowInPSP	82	69	protein_coding
ENSG00000248458	chr1	AL139147.1	67131547	67142710	1156	Simple	TCX	PSP_vs_Control	0.0580964	0.216136	0.113058	0.288581	HighInPSP	82	69	protein_coding
ENSG00000116761	chr1	CTH	70876901	70905534	2414	Simple	TCX	PSP_vs_Control	0.995479	0.000539769	0.0950778	0.997862	HighInPSP	82	69	protein_coding
ENSG00000132485	chr1	ZRANB2	71528974	71546980	4993	Simple	TCX	PSP_vs_Control	0.102008	0.0890804	0.0540949	0.33917	HighInPSP	82	69	protein_coding
ENSG00000116791	chr1	CRYZ	75171170	75199092	4081	Simple	TCX	PSP_vs_Control	0.11351	0.245722	0.154225	0.352838	HighInPSP	82	69	protein_coding
ENSG00000162623	chr1	TYW3	75198836	75232362	4616	Simple	TCX	PSP_vs_Control	0.0304741	0.163919	0.0749316	0.241076	HighInPSP	82	69	protein_coding
ENSG00000142892	chr1	PIGK	77554675	77685115	5513	Simple	TCX	PSP_vs_Control	0.501381	-0.0560204	0.0830934	0.720864	LowInPSP	82	69	protein_coding
ENSG00000180488	chr1	FAM73A	78245309	78344106	8476	Simple	TCX	PSP_vs_Control	0.378527	-0.139948	0.158383	0.623117	LowInPSP	82	69	protein_coding
ENSG00000162613	chr1	FUBP1	78409740	78444794	5666	Simple	TCX	PSP_vs_Control	1.2419e-05	0.373417	0.0821869	0.0077726	HighInPSP	82	69	protein_coding
ENSG00000162616	chr1	DNAJB4	78444859	78483648	3783	Simple	TCX	PSP_vs_Control	0.0707283	0.318878	0.175011	0.301201	HighInPSP	82	69	protein_coding
ENSG00000137960	chr1	GIPC2	78445226	78604133	3973	Simple	TCX	PSP_vs_Control	0.00244562	-0.415041	0.134321	0.0820638	LowInPSP	82	69	protein_coding
ENSG00000142867	chr1	BCL10	85731931	85742773	2819	Simple	TCX	PSP_vs_Control	0.122108	-0.152243	0.0978393	0.363869	LowInPSP	82	69	protein_coding
ENSG00000162669	chr1	HFM1	91726323	91870426	5827	Simple	TCX	PSP_vs_Control	0.262134	-0.153975	0.136719	0.51651	LowInPSP	82	69	protein_coding
ENSG00000154511	chr1	FAM69A	93307724	93427057	2574	Simple	TCX	PSP_vs_Control	0.13761	0.10608	0.0710093	0.381924	HighInPSP	82	69	protein_coding
ENSG00000117505	chr1	DR1	93811445	93835055	10949	Simple	TCX	PSP_vs_Control	0.117249	-0.0923421	0.0585623	0.357375	LowInPSP	82	69	protein_coding
ENSG00000137942	chr1	FNBP1L	93913688	94020218	5798	Simple	TCX	PSP_vs_Control	0.000714596	0.337511	0.0973753	0.0454907	HighInPSP	82	69	protein_coding
ENSG00000067334	chr1	DNTTIP2	94333373	94345474	5985	Simple	TCX	PSP_vs_Control	0.835921	0.0186177	0.0897121	0.921372	HighInPSP	82	69	protein_coding
ENSG00000162688	chr1	AGL	100315640	100389579	8434	Simple	TCX	PSP_vs_Control	0.277858	-0.124025	0.113818	0.532717	LowInPSP	82	69	protein_coding
ENSG00000134215	chr1	VAV3	108113782	108507766	7271	Simple	TCX	PSP_vs_Control	0.266039	0.248037	0.222056	0.520404	HighInPSP	82	69	protein_coding
ENSG00000197780	chr1	TAF13	109605108	109618624	1400	Simple	TCX	PSP_vs_Control	0.232231	0.0654871	0.0545638	0.486744	HighInPSP	82	69	protein_coding
ENSG00000215717	chr1	TMEM167B	109632425	109639556	4574	Simple	TCX	PSP_vs_Control	0.0169677	-0.098915	0.0409026	0.193694	LowInPSP	82	69	protein_coding
ENSG00000179902	chr1	C1orf194	109648573	109656479	1235	Simple	TCX	PSP_vs_Control	0.955228	-0.00771754	0.1372	0.980463	LowInPSP	82	69	protein_coding
ENSG00000143126	chr1	CELSR2	109792641	109818372	12349	Simple	TCX	PSP_vs_Control	0.00102083	0.339047	0.100902	0.0543615	HighInPSP	82	69	protein_coding
ENSG00000174151	chr1	CYB561D1	110036674	110045554	5690	Simple	TCX	PSP_vs_Control	0.22702	0.0969956	0.0799128	0.481531	HighInPSP	82	69	protein_coding
ENSG00000134183	chr1	GNAT2	110145889	110155679	1339	Simple	TCX	PSP_vs_Control	0.190897	0.281165	0.213857	0.44299	HighInPSP	82	69	protein_coding
ENSG00000168765	chr1	GSTM4	110198703	110208118	5370	Simple	TCX	PSP_vs_Control	0.19941	-0.117222	0.0908875	0.452806	LowInPSP	82	69	protein_coding
ENSG00000134184	chr1	GSTM1	110230436	110251661	2512	Simple	TCX	PSP_vs_Control	0.192642	-0.572436	0.437126	0.444811	LowInPSP	82	69	protein_coding
ENSG00000162775	chr1	RBM15	110881128	110889299	4666	Simple	TCX	PSP_vs_Control	0.485143	0.0493965	0.0705624	0.708918	HighInPSP	82	69	protein_coding
ENSG00000134248	chr1	LAMTOR5	110943871	110950564	2388	Simple	TCX	PSP_vs_Control	0.46906	-0.0272986	0.0375952	0.69664	LowInPSP	82	69	protein_coding
ENSG00000085465	chr1	OVGP1	111956936	111970399	2988	Simple	TCX	PSP_vs_Control	0.687763	0.0665617	0.165253	0.841473	HighInPSP	82	69	protein_coding
ENSG00000116455	chr1	WDR77	111982512	111991998	2805	Simple	TCX	PSP_vs_Control	0.695945	-0.0296218	0.0756313	0.84625	LowInPSP	82	69	protein_coding
ENSG00000116459	chr1	ATP5F1	111991486	112005395	3383	Simple	TCX	PSP_vs_Control	0.65896	0.023761	0.0537145	0.82425	HighInPSP	82	69	protein_coding
ENSG00000134245	chr1	WNT2B	113009163	113072787	12561	Simple	TCX	PSP_vs_Control	0.333027	-0.067687	0.0696636	0.583377	LowInPSP	82	69	protein_coding
ENSG00000052723	chr1	SIKE1	115312100	115323306	5894	Simple	TCX	PSP_vs_Control	0.154269	-0.0632923	0.0441708	0.401238	LowInPSP	82	69	protein_coding
ENSG00000269279	chr1	AL136376.1	116915890	116926718	342	Simple	TCX	PSP_vs_Control	0.806174	0.0580277	0.236018	0.906431	HighInPSP	82	69	protein_coding
ENSG00000198162	chr1	MAN1A2	117910071	118071494	9667	Simple	TCX	PSP_vs_Control	0.0729926	-0.0824739	0.0456309	0.303217	LowInPSP	82	69	protein_coding
ENSG00000065183	chr1	WDR3	118472343	118509165	10275	Simple	TCX	PSP_vs_Control	0.0110748	-0.161006	0.0624791	0.164988	LowInPSP	82	69	protein_coding
ENSG00000116874	chr1	WARS2	119573839	119683294	3847	Simple	TCX	PSP_vs_Control	0.0700062	-0.177808	0.0973328	0.300397	LowInPSP	82	69	protein_coding
ENSG00000231360	chr1	AL592284.1	144339738	144521058	1073	Simple	TCX	PSP_vs_Control	0.0883168	-0.189732	0.110493	0.322543	LowInPSP	82	69	protein_coding
ENSG00000186364	chr1	NUDT17	145586115	145589439	1657	Simple	TCX	PSP_vs_Control	0.254921	-0.080414	0.0703233	0.509593	LowInPSP	82	69	protein_coding
ENSG00000117262	chr1	GPR89A	145764411	145827103	5587	Simple	TCX	PSP_vs_Control	0.00117346	-0.34871	0.105093	0.0587804	LowInPSP	82	69	protein_coding
ENSG00000131791	chr1	PRKAB2	146626685	146644129	5460	Simple	TCX	PSP_vs_Control	0.18547	-0.102078	0.0766873	0.43613	LowInPSP	82	69	protein_coding
ENSG00000116128	chr1	BCL9	147013182	147098017	6420	Simple	TCX	PSP_vs_Control	0.877699	0.0095093	0.0616736	0.943141	HighInPSP	82	69	protein_coding
ENSG00000203818	chr1	HIST2H3PS2	149400131	149400542	412	Simple	TCX	PSP_vs_Control	0.636032	-0.144317	0.304235	0.810864	LowInPSP	82	69	protein_coding
ENSG00000178096	chr1	BOLA1	149859440	149872351	1461	Simple	TCX	PSP_vs_Control	0.0904305	-0.129628	0.075996	0.324873	LowInPSP	82	69	protein_coding
ENSG00000136631	chr1	VPS45	150039369	150117505	6250	Simple	TCX	PSP_vs_Control	0.907623	0.007086	0.0609489	0.957748	HighInPSP	82	69	protein_coding
ENSG00000023902	chr1	PLEKHO1	150121373	150136916	6629	Simple	TCX	PSP_vs_Control	0.287685	-0.12765	0.119573	0.542068	LowInPSP	82	69	protein_coding
ENSG00000225996	chr1	AL356356.1	150521897	150524367	1811	Simple	TCX	PSP_vs_Control	0.747348	0.0579505	0.179515	0.874829	HighInPSP	82	69	protein_coding
ENSG00000143363	chr1	PRUNE	150980896	151008189	3067	Simple	TCX	PSP_vs_Control	0.636219	0.0272259	0.0574267	0.811032	HighInPSP	82	69	protein_coding
ENSG00000163159	chr1	VPS72	151142463	151167797	4545	Simple	TCX	PSP_vs_Control	0.566623	-0.0296402	0.0515942	0.766052	LowInPSP	82	69	protein_coding
ENSG00000232671	chr1	RP11-126K1.2	151252500	151254405	622	Simple	TCX	PSP_vs_Control	0.857147	-0.0265948	0.147452	0.932697	LowInPSP	82	69	protein_coding
ENSG00000143373	chr1	ZNF687	151254094	151264656	6349	Simple	TCX	PSP_vs_Control	0.880063	0.00741707	0.0490598	0.944398	HighInPSP	82	69	protein_coding
ENSG00000143390	chr1	RFX5	151313116	151319833	4586	Simple	TCX	PSP_vs_Control	0.720265	0.0325543	0.0907117	0.859748	HighInPSP	82	69	protein_coding
ENSG00000189334	chr1	S100A14	153586731	153589462	1277	Simple	TCX	PSP_vs_Control	0.163815	-0.323161	0.230795	0.410947	LowInPSP	82	69	protein_coding
ENSG00000143554	chr1	SLC27A3	153746830	153752633	5470	Simple	TCX	PSP_vs_Control	0.855999	0.0216051	0.118822	0.932013	HighInPSP	82	69	protein_coding
ENSG00000198837	chr1	DENND4B	153901977	153919172	7584	Simple	TCX	PSP_vs_Control	0.0010109	0.256364	0.0762287	0.0540768	HighInPSP	82	69	protein_coding
ENSG00000143543	chr1	JTB	153946745	153950164	1496	Simple	TCX	PSP_vs_Control	0.307214	0.0489106	0.047714	0.560248	HighInPSP	82	69	protein_coding
ENSG00000143569	chr1	UBAP2L	154192655	154243986	7503	Simple	TCX	PSP_vs_Control	0.284555	0.0461097	0.042911	0.53896	HighInPSP	82	69	protein_coding
ENSG00000143575	chr1	HAX1	154244987	154248351	2155	Simple	TCX	PSP_vs_Control	0.31457	0.0356426	0.0353053	0.566731	HighInPSP	82	69	protein_coding
ENSG00000143515	chr1	ATP8B2	154298029	154323783	7572	Simple	TCX	PSP_vs_Control	0.0106752	0.214914	0.0829692	0.1626	HighInPSP	82	69	protein_coding
ENSG00000160710	chr1	ADAR	154554538	154600475	8356	Simple	TCX	PSP_vs_Control	0.308742	0.0553822	0.0541988	0.561392	HighInPSP	82	69	protein_coding
ENSG00000160688	chr1	FLAD1	154955814	154965587	4019	Simple	TCX	PSP_vs_Control	0.166751	-0.0697964	0.0501971	0.414147	LowInPSP	82	69	protein_coding
ENSG00000179085	chr1	DPM3	155112367	155113071	622	Simple	TCX	PSP_vs_Control	0.000703346	-0.271992	0.0783672	0.0453029	LowInPSP	82	69	protein_coding
ENSG00000177628	chr1	GBA	155204243	155214490	3648	Simple	TCX	PSP_vs_Control	0.811727	-0.0204764	0.0857906	0.909015	LowInPSP	82	69	protein_coding
ENSG00000160752	chr1	FDPS	155278539	155290457	3718	Simple	TCX	PSP_vs_Control	0.254897	0.0810485	0.0708746	0.509593	HighInPSP	82	69	protein_coding
ENSG00000132718	chr1	SYT11	155829300	155854990	5240	Simple	TCX	PSP_vs_Control	0.168347	0.201624	0.145556	0.415916	HighInPSP	82	69	protein_coding
ENSG00000163479	chr1	SSR2	155978839	155990750	6651	Simple	TCX	PSP_vs_Control	0.0166401	-0.173463	0.0715101	0.19247	LowInPSP	82	69	protein_coding
ENSG00000116586	chr1	LAMTOR2	156024543	156028301	1438	Simple	TCX	PSP_vs_Control	0.00692459	-0.175955	0.0641278	0.135101	LowInPSP	82	69	protein_coding
ENSG00000163468	chr1	CCT3	156278759	156337664	4018	Simple	TCX	PSP_vs_Control	0.00290761	0.212462	0.0700184	0.0900277	HighInPSP	82	69	protein_coding
ENSG00000163382	chr1	APOA1BP	156561554	156564091	1933	Simple	TCX	PSP_vs_Control	0.725375	-0.0251017	0.0713039	0.862209	LowInPSP	82	69	protein_coding
ENSG00000160818	chr1	GPATCH4	156564279	156571288	4437	Simple	TCX	PSP_vs_Control	0.708265	0.0332684	0.0887153	0.852881	HighInPSP	82	69	protein_coding
ENSG00000143320	chr1	CRABP2	156669398	156675608	1100	Simple	TCX	PSP_vs_Control	0.362798	0.177936	0.194842	0.609813	HighInPSP	82	69	protein_coding
ENSG00000117036	chr1	ETV3	157090983	157108266	6707	Simple	TCX	PSP_vs_Control	0.0670057	-0.149852	0.0811335	0.296579	LowInPSP	82	69	protein_coding
ENSG00000213088	chr1	DARC	159173097	159176290	1954	Simple	TCX	PSP_vs_Control	0.523151	0.133434	0.208421	0.736356	HighInPSP	82	69	protein_coding
ENSG00000158714	chr1	SLAMF8	159796540	159807039	2996	Simple	TCX	PSP_vs_Control	0.584693	-0.0649671	0.118575	0.778195	LowInPSP	82	69	protein_coding
ENSG00000243284	chr1	VSIG8	159824106	159832447	1818	Simple	TCX	PSP_vs_Control	0.196056	-0.181756	0.139867	0.448623	LowInPSP	82	69	protein_coding
ENSG00000162734	chr1	PEA15	160175127	160185166	2806	Simple	TCX	PSP_vs_Control	0.0988791	0.147585	0.0887928	0.335353	HighInPSP	82	69	protein_coding
ENSG00000258465	chr1	DCAF8	160187254	160254920	2875	Simple	TCX	PSP_vs_Control	0.381478	0.0736345	0.0838534	0.626129	HighInPSP	82	69	protein_coding
ENSG00000162735	chr1	PEX19	160246602	160256138	4461	Simple	TCX	PSP_vs_Control	0.939032	0.0045451	0.0593092	0.972991	HighInPSP	82	69	protein_coding
ENSG00000122218	chr1	COPA	160259063	160313190	6232	Simple	TCX	PSP_vs_Control	0.0103944	0.1512	0.0581555	0.160624	HighInPSP	82	69	protein_coding
ENSG00000158793	chr1	NIT1	161087876	161095235	3793	Simple	TCX	PSP_vs_Control	0.931888	0.00371722	0.0434081	0.969627	HighInPSP	82	69	protein_coding
ENSG00000173110	chr1	HSPA6	161494036	161496681	2646	Simple	TCX	PSP_vs_Control	0.62345	-0.282668	0.574376	0.803225	LowInPSP	82	69	protein_coding
ENSG00000081721	chr1	DUSP12	161719548	161727028	1762	Simple	TCX	PSP_vs_Control	0.00759006	-0.15262	0.0562799	0.13963	LowInPSP	82	69	protein_coding
ENSG00000239887	chr1	C1orf226	162336698	162356600	4487	Simple	TCX	PSP_vs_Control	4.40229e-05	0.48914	0.115707	0.0131837	HighInPSP	82	69	protein_coding
ENSG00000171722	chr1	C1orf111	162342993	162346660	1864	Simple	TCX	PSP_vs_Control	3.17435e-06	1.2527	0.257281	0.00431263	HighInPSP	82	69	protein_coding
ENSG00000198821	chr1	CD247	167399877	167487847	4034	Simple	TCX	PSP_vs_Control	0.283694	-0.182554	0.169585	0.538007	LowInPSP	82	69	protein_coding
ENSG00000143147	chr1	GPR161	168053997	168106821	5902	Simple	TCX	PSP_vs_Control	0.0478489	0.221595	0.110939	0.277387	HighInPSP	82	69	protein_coding
ENSG00000117475	chr1	BLZF1	169337208	169365778	3820	Simple	TCX	PSP_vs_Control	0.0598653	0.111123	0.0585404	0.290371	HighInPSP	82	69	protein_coding
ENSG00000120370	chr1	GORAB	170501270	170522587	3773	Simple	TCX	PSP_vs_Control	0.0203131	0.156163	0.0664772	0.207988	HighInPSP	82	69	protein_coding
ENSG00000010165	chr1	METTL13	171750788	171783163	3843	Simple	TCX	PSP_vs_Control	0.275507	0.0796302	0.0727188	0.530612	HighInPSP	82	69	protein_coding
ENSG00000213057	chr1	C1orf220	178511887	178518024	2775	Simple	TCX	PSP_vs_Control	0.0537187	0.252657	0.129792	0.284518	HighInPSP	82	69	protein_coding
ENSG00000184909	chr1	C1ORF220	178511950	178517579	2113	Simple	TCX	PSP_vs_Control	0.142625	0.193529	0.131211	0.388227	HighInPSP	82	69	protein_coding
ENSG00000143322	chr1	ABL2	179068462	179198819	13257	Simple	TCX	PSP_vs_Control	0.530981	-0.035521	0.056546	0.742704	LowInPSP	82	69	protein_coding
ENSG00000169905	chr1	TOR1AIP2	179809102	179846938	18876	Simple	TCX	PSP_vs_Control	0.00107343	-0.2341	0.0699842	0.0558808	LowInPSP	82	69	protein_coding
ENSG00000258664	chr1	IFRG15	179833916	179834311	396	Simple	TCX	PSP_vs_Control	0.630649	0.0579264	0.120193	0.807682	HighInPSP	82	69	protein_coding
ENSG00000135835	chr1	KIAA1614	180882290	180920750	10195	Simple	TCX	PSP_vs_Control	0.517985	-0.0694042	0.107071	0.732937	LowInPSP	82	69	protein_coding
ENSG00000116703	chr1	PDC	186412698	186430254	1339	Simple	TCX	PSP_vs_Control	0.865546	0.0349505	0.206014	0.937025	HighInPSP	82	69	protein_coding
ENSG00000176393	chr1	RNPEP	201951500	201975275	3111	Simple	TCX	PSP_vs_Control	0.0133533	-0.190079	0.075781	0.176568	LowInPSP	82	69	protein_coding
ENSG00000163485	chr1	ADORA1	203059782	203136533	4191	Simple	TCX	PSP_vs_Control	0.605158	-0.0499601	0.0964014	0.79113	LowInPSP	82	69	protein_coding
ENSG00000133055	chr1	MYBPH	203136939	203144941	1805	Simple	TCX	PSP_vs_Control	6.68212e-06	1.18939	0.25343	0.00600484	HighInPSP	82	69	protein_coding
ENSG00000182004	chr1	SNRPE	203830731	203839678	1474	Simple	TCX	PSP_vs_Control	0.0126781	-0.126924	0.0502184	0.172455	LowInPSP	82	69	protein_coding
ENSG00000123689	chr1	G0S2	209848765	209849733	866	Simple	TCX	PSP_vs_Control	0.852671	0.063566	0.341609	0.930062	HighInPSP	82	69	protein_coding
ENSG00000143469	chr1	SYT14	210111538	210337636	5395	Simple	TCX	PSP_vs_Control	0.526299	0.0734538	0.115609	0.738902	HighInPSP	82	69	protein_coding
ENSG00000067533	chr1	RRP15	218458629	218511325	7883	Simple	TCX	PSP_vs_Control	0.000430763	-0.268397	0.0742952	0.037143	LowInPSP	82	69	protein_coding
ENSG00000186205	chr1	MARC1	220960101	220987735	3994	Simple	TCX	PSP_vs_Control	0.36966	0.101963	0.113266	0.615987	HighInPSP	82	69	protein_coding
ENSG00000143771	chr1	CNIH4	224544552	224567161	5098	Simple	TCX	PSP_vs_Control	0.53974	-0.0296901	0.0482906	0.748975	LowInPSP	82	69	protein_coding
ENSG00000183814	chr1	LIN9	226418850	226497570	4442	Simple	TCX	PSP_vs_Control	0.985889	0.00157982	0.0891509	0.994102	HighInPSP	82	69	protein_coding
ENSG00000143774	chr1	GUK1	228327663	228336685	4725	Simple	TCX	PSP_vs_Control	0.0575555	-0.106831	0.0557599	0.287775	LowInPSP	82	69	protein_coding
ENSG00000168118	chr1	RAB4A	229406822	229441641	3297	Simple	TCX	PSP_vs_Control	0.0140303	0.149627	0.0600937	0.180403	HighInPSP	82	69	protein_coding
ENSG00000135776	chr1	ABCB10	229652329	229694442	4256	Simple	TCX	PSP_vs_Control	0.0902457	0.0915463	0.0536391	0.324652	HighInPSP	82	69	protein_coding
ENSG00000270106	chr1	TSNAX-DISC1	231664399	231954990	3557	Simple	TCX	PSP_vs_Control	0.339615	-0.166133	0.17334	0.589028	LowInPSP	82	69	protein_coding
ENSG00000152904	chr1	GGPS1	235490665	235507847	4633	Simple	TCX	PSP_vs_Control	0.537851	0.0238894	0.0386754	0.747583	HighInPSP	82	69	protein_coding
ENSG00000162885	chr1	B3GALNT2	235613238	235667781	5705	Simple	TCX	PSP_vs_Control	0.410926	0.0739355	0.0896293	0.650398	HighInPSP	82	69	protein_coding
ENSG00000119285	chr1	HEATR1	236712305	236767804	9049	Simple	TCX	PSP_vs_Control	0.934561	0.00337966	0.0410826	0.971012	HighInPSP	82	69	protein_coding
ENSG00000197769	chr1	MAP1LC3C	242158792	242162375	1182	Simple	TCX	PSP_vs_Control	0.761161	-0.0512521	0.168266	0.882579	LowInPSP	82	69	protein_coding
ENSG00000180287	chr1	PLD5	242246288	242687998	9545	Simple	TCX	PSP_vs_Control	0.393341	-0.0886661	0.103534	0.635603	LowInPSP	82	69	protein_coding
ENSG00000054282	chr1	SDCCAG8	243419320	243663394	5353	Simple	TCX	PSP_vs_Control	0.00565329	-0.174776	0.0621168	0.124025	LowInPSP	82	69	protein_coding
ENSG00000162849	chr1	KIF26B	245318287	245872733	14403	Simple	TCX	PSP_vs_Control	0.586718	-0.0616576	0.113145	0.779389	LowInPSP	82	69	protein_coding
ENSG00000143653	chr1	SCCPDH	246887349	246931439	2503	Simple	TCX	PSP_vs_Control	0.164736	0.107408	0.0768773	0.411948	HighInPSP	82	69	protein_coding
ENSG00000135747	chr1	ZNF670	247108849	247242113	5029	Simple	TCX	PSP_vs_Control	0.0910394	0.156347	0.0918356	0.325758	HighInPSP	82	69	protein_coding
ENSG00000188295	chr1	ZNF669	247263264	247267674	1980	Simple	TCX	PSP_vs_Control	0.697764	-0.0361863	0.0929774	0.847072	LowInPSP	82	69	protein_coding
ENSG00000171865	chr2	RNASEH1	3592383	3606206	2865	Simple	TCX	PSP_vs_Control	0.505734	-0.0590409	0.0884731	0.724283	LowInPSP	82	69	protein_coding
ENSG00000119203	chr2	CPSF3	9563697	9613230	3769	Simple	TCX	PSP_vs_Control	0.0355418	-0.124399	0.0585658	0.253178	LowInPSP	82	69	protein_coding
ENSG00000115750	chr2	TAF1B	9983483	10074545	4064	Simple	TCX	PSP_vs_Control	0.0756283	0.124789	0.0696817	0.306888	HighInPSP	82	69	protein_coding
ENSG00000205795	chr2	CYS1	10196907	10221071	2847	Simple	TCX	PSP_vs_Control	0.454681	-0.113178	0.150932	0.685429	LowInPSP	82	69	protein_coding
ENSG00000178295	chr2	GEN1	17935125	17966632	6659	Simple	TCX	PSP_vs_Control	0.000322969	-0.464755	0.125811	0.0321825	LowInPSP	82	69	protein_coding
ENSG00000250741	chr2	NT5C1B-RDH14	18736811	18770830	2150	Simple	TCX	PSP_vs_Control	0.0290658	0.207404	0.0939815	0.237359	HighInPSP	82	69	protein_coding
ENSG00000055917	chr2	PUM2	20448452	20551995	6858	Simple	TCX	PSP_vs_Control	0.266691	0.0474919	0.0425757	0.521023	HighInPSP	82	69	protein_coding
ENSG00000118961	chr2	C2orf43	20883788	21022882	4277	Simple	TCX	PSP_vs_Control	0.241725	0.0991113	0.0842779	0.496294	HighInPSP	82	69	protein_coding
ENSG00000163026	chr2	C2orf44	24252210	24272445	3847	Simple	TCX	PSP_vs_Control	0.206593	0.114428	0.090152	0.460432	HighInPSP	82	69	protein_coding
ENSG00000219626	chr2	FAM228B	24299396	24392509	4915	Simple	TCX	PSP_vs_Control	0.110036	-0.126667	0.0787269	0.348524	LowInPSP	82	69	protein_coding
ENSG00000198399	chr2	ITSN2	24425733	24583583	12014	Simple	TCX	PSP_vs_Control	0.382275	-0.0430369	0.0490918	0.626723	LowInPSP	82	69	protein_coding
ENSG00000138092	chr2	CENPO	25016005	25045245	5518	Simple	TCX	PSP_vs_Control	0.605829	-0.0298273	0.0576611	0.791643	LowInPSP	82	69	protein_coding
ENSG00000138031	chr2	ADCY3	25042038	25142708	6058	Simple	TCX	PSP_vs_Control	0.18971	0.0847542	0.0642914	0.44141	HighInPSP	82	69	protein_coding
ENSG00000115138	chr2	POMC	25383722	25391772	1538	Simple	TCX	PSP_vs_Control	0.419867	-0.207476	0.256397	0.65774	LowInPSP	82	69	protein_coding
ENSG00000115204	chr2	MPV17	27532360	27548547	4653	Simple	TCX	PSP_vs_Control	0.758453	-0.0149029	0.0483614	0.881108	LowInPSP	82	69	protein_coding
ENSG00000115234	chr2	SNX17	27593389	27599995	3350	Simple	TCX	PSP_vs_Control	0.750552	-0.0177357	0.0556711	0.876867	LowInPSP	82	69	protein_coding
ENSG00000163795	chr2	ZNF513	27600098	27603657	2365	Simple	TCX	PSP_vs_Control	0.00715633	0.151681	0.0555126	0.136999	HighInPSP	82	69	protein_coding
ENSG00000115241	chr2	PPM1G	27604061	27632554	4092	Simple	TCX	PSP_vs_Control	0.385049	0.0378221	0.0433964	0.629013	HighInPSP	82	69	protein_coding
ENSG00000243943	chr2	ZNF512	27805897	27858041	4690	Simple	TCX	PSP_vs_Control	0.110938	0.0772853	0.0481578	0.349585	HighInPSP	82	69	protein_coding
ENSG00000198522	chr2	GPN1	27851114	27874375	3746	Simple	TCX	PSP_vs_Control	0.0636238	0.0904071	0.0483291	0.293716	HighInPSP	82	69	protein_coding
ENSG00000243147	chr2	MRPL33	27994584	28210954	1539	Simple	TCX	PSP_vs_Control	0.192606	0.10623	0.0811134	0.444798	HighInPSP	82	69	protein_coding
ENSG00000171174	chr2	RBKS	28004231	28113965	3973	Simple	TCX	PSP_vs_Control	0.0428172	-0.227567	0.111258	0.268669	LowInPSP	82	69	protein_coding
ENSG00000163806	chr2	SPDYA	29005383	29073477	3483	Simple	TCX	PSP_vs_Control	0.110307	0.130314	0.0810561	0.348945	HighInPSP	82	69	protein_coding
ENSG00000171103	chr2	TRMT61B	29072687	29093167	2056	Simple	TCX	PSP_vs_Control	0.471583	-0.0512562	0.0709924	0.698639	LowInPSP	82	69	protein_coding
ENSG00000189350	chr2	FAM179A	29179477	29284239	19816	Simple	TCX	PSP_vs_Control	0.805674	-0.0700387	0.284122	0.906271	LowInPSP	82	69	protein_coding
ENSG00000162961	chr2	DPY30	32092878	32264881	2745	Simple	TCX	PSP_vs_Control	0.0638148	0.0716837	0.0383481	0.293905	HighInPSP	82	69	protein_coding
ENSG00000091106	chr2	NLRC4	32449522	32490923	3624	Simple	TCX	PSP_vs_Control	0.204297	-0.185725	0.14558	0.457755	LowInPSP	82	69	protein_coding
ENSG00000217075	chr2	AC007401.2	36758948	36779411	430	Simple	TCX	PSP_vs_Control	0.212177	-0.186626	0.148858	0.466081	LowInPSP	82	69	protein_coding
ENSG00000171055	chr2	FEZ2	36778570	36873230	6828	Simple	TCX	PSP_vs_Control	0.0854623	-0.0884869	0.0510622	0.318811	LowInPSP	82	69	protein_coding
ENSG00000008869	chr2	HEATR5B	37195526	37311485	8206	Simple	TCX	PSP_vs_Control	0.517861	0.0476278	0.0734543	0.732855	HighInPSP	82	69	protein_coding
ENSG00000055332	chr2	EIF2AK2	37326353	37384208	10753	Simple	TCX	PSP_vs_Control	0.327941	0.080793	0.0822791	0.578654	HighInPSP	82	69	protein_coding
ENSG00000003509	chr2	NDUFAF7	37458774	37480546	3651	Simple	TCX	PSP_vs_Control	0.686146	0.0201905	0.0498544	0.840603	HighInPSP	82	69	protein_coding
ENSG00000138050	chr2	THUMPD2	39963200	40006407	3823	Simple	TCX	PSP_vs_Control	0.194386	0.100458	0.0770151	0.446947	HighInPSP	82	69	protein_coding
ENSG00000143924	chr2	EML4	42396490	42559688	8357	Simple	TCX	PSP_vs_Control	0.114361	-0.127989	0.0805222	0.354166	LowInPSP	82	69	protein_coding
ENSG00000143919	chr2	CAMKMT	44589089	44999731	3991	Simple	TCX	PSP_vs_Control	0.945705	0.00632869	0.0927528	0.976055	HighInPSP	82	69	protein_coding
ENSG00000250565	chr2	ATP6V1E2	46717889	46769696	5283	Simple	TCX	PSP_vs_Control	0.0685166	-0.15766	0.0858376	0.298344	LowInPSP	82	69	protein_coding
ENSG00000273269	chr2	RP11-761B3.1	47293080	47403650	983	Simple	TCX	PSP_vs_Control	0.422583	0.0907605	0.11282	0.659918	HighInPSP	82	69	protein_coding
ENSG00000143942	chr2	CHAC2	53994929	54002333	1321	Simple	TCX	PSP_vs_Control	0.198887	0.194173	0.150375	0.452088	HighInPSP	82	69	protein_coding
ENSG00000170634	chr2	ACYP2	54197975	54532437	4964	Simple	TCX	PSP_vs_Control	0.225046	-0.0771184	0.0632651	0.479406	LowInPSP	82	69	protein_coding
ENSG00000115421	chr2	PAPOLG	60983365	61029220	8501	Simple	TCX	PSP_vs_Control	0.302522	-0.0720745	0.0696294	0.556105	LowInPSP	82	69	protein_coding
ENSG00000162927	chr2	PUS10	61167357	61245394	7651	Simple	TCX	PSP_vs_Control	0.216621	-0.0882375	0.0710705	0.470269	LowInPSP	82	69	protein_coding
ENSG00000082898	chr2	XPO1	61704984	61765761	11708	Simple	TCX	PSP_vs_Control	0.00635003	0.286952	0.103451	0.130333	HighInPSP	82	69	protein_coding
ENSG00000115484	chr2	CCT4	62095224	62115939	2830	Simple	TCX	PSP_vs_Control	0.00772488	0.214764	0.079377	0.140848	HighInPSP	82	69	protein_coding
ENSG00000011523	chr2	CEP68	65283500	65314138	8623	Simple	TCX	PSP_vs_Control	0.0281137	-0.186397	0.0839495	0.234746	LowInPSP	82	69	protein_coding
ENSG00000138071	chr2	ACTR2	65454887	65498387	4268	Simple	TCX	PSP_vs_Control	0.49979	0.0558808	0.0825786	0.7194	HighInPSP	82	69	protein_coding
ENSG00000198369	chr2	SPRED2	65537985	65659771	5154	Simple	TCX	PSP_vs_Control	0.125839	0.206278	0.133899	0.368166	HighInPSP	82	69	protein_coding
ENSG00000115946	chr2	PNO1	68384976	68403370	2674	Simple	TCX	PSP_vs_Control	0.483244	-0.0395289	0.0562213	0.70769	LowInPSP	82	69	protein_coding
ENSG00000204923	chr2	FBXO48	68686551	68694390	5666	Simple	TCX	PSP_vs_Control	0.00642843	-0.212776	0.0768262	0.131026	LowInPSP	82	69	protein_coding
ENSG00000124380	chr2	SNRNP27	70120692	70132707	2275	Simple	TCX	PSP_vs_Control	0.00579986	0.139697	0.049804	0.125155	HighInPSP	82	69	protein_coding
ENSG00000059728	chr2	MXD1	70124820	70170077	6321	Simple	TCX	PSP_vs_Control	0.686394	0.0453647	0.112108	0.840783	HighInPSP	82	69	protein_coding
ENSG00000116005	chr2	PCYOX1	70484518	70508323	5886	Simple	TCX	PSP_vs_Control	0.0674257	0.138027	0.0748474	0.297313	HighInPSP	82	69	protein_coding
ENSG00000116035	chr2	VAX2	71127720	71160576	1147	Simple	TCX	PSP_vs_Control	0.0108189	-0.485751	0.187879	0.163057	LowInPSP	82	69	protein_coding
ENSG00000124370	chr2	MCEE	71336814	71357369	1624	Simple	TCX	PSP_vs_Control	0.200411	-0.132458	0.102931	0.453828	LowInPSP	82	69	protein_coding
ENSG00000124383	chr2	MPHOSPH10	71357444	71377231	4673	Simple	TCX	PSP_vs_Control	0.828847	0.0151546	0.0699618	0.917661	HighInPSP	82	69	protein_coding
ENSG00000116096	chr2	SPR	73114489	73119287	1480	Simple	TCX	PSP_vs_Control	0.0501667	0.393445	0.199033	0.281123	HighInPSP	82	69	protein_coding
ENSG00000135617	chr2	PRADC1	73455134	73460366	1407	Simple	TCX	PSP_vs_Control	0.232442	-0.0990834	0.0825939	0.487078	LowInPSP	82	69	protein_coding
ENSG00000144035	chr2	NAT8	73867959	73869520	947	Simple	TCX	PSP_vs_Control	0.00454202	0.575626	0.19934	0.11157	HighInPSP	82	69	protein_coding
ENSG00000217702	chr2	MGC10955	74361599	74362521	923	Simple	TCX	PSP_vs_Control	0.00579201	-0.869105	0.309798	0.125098	LowInPSP	82	69	protein_coding
ENSG00000115275	chr2	MOGS	74688184	74692537	3411	Simple	TCX	PSP_vs_Control	0.346656	-0.0553466	0.0585993	0.59531	LowInPSP	82	69	protein_coding
ENSG00000115350	chr2	POLE4	75185619	75197255	2151	Simple	TCX	PSP_vs_Control	0.691326	-0.0367918	0.0924569	0.8436	LowInPSP	82	69	protein_coding
ENSG00000115523	chr2	GNLY	85912298	85925977	3051	Simple	TCX	PSP_vs_Control	0.0181273	-0.928149	0.387851	0.199112	LowInPSP	82	69	protein_coding
ENSG00000249884	chr2	RNF103-CHMP3	86732791	86948245	1503	Simple	TCX	PSP_vs_Control	0.281166	0.0835648	0.0772198	0.535563	HighInPSP	82	69	protein_coding
ENSG00000163067	chr2	ZNF2	95831177	95850065	3999	Simple	TCX	PSP_vs_Control	0.703004	0.0297862	0.0779532	0.85002	HighInPSP	82	69	protein_coding
ENSG00000144021	chr2	CIAO1	96931870	96939087	4031	Simple	TCX	PSP_vs_Control	0.14467	0.102218	0.06966	0.390794	HighInPSP	82	69	protein_coding
ENSG00000075568	chr2	TMEM131	98372799	98612388	12991	Simple	TCX	PSP_vs_Control	0.740435	0.0181594	0.0547002	0.87091	HighInPSP	82	69	protein_coding
ENSG00000071073	chr2	MGAT4A	99235569	99347589	9630	Simple	TCX	PSP_vs_Control	0.37007	-0.0759273	0.0844165	0.616261	LowInPSP	82	69	protein_coding
ENSG00000273155	chr2	MRPL30	99771461	99811761	669	Simple	TCX	PSP_vs_Control	0.868775	-0.016374	0.0989134	0.938621	LowInPSP	82	69	protein_coding
ENSG00000115526	chr2	CHST10	101008327	101034118	4482	Simple	TCX	PSP_vs_Control	0.990879	0.00101144	0.0883059	0.995875	HighInPSP	82	69	protein_coding
ENSG00000115539	chr2	PDCL3	101179152	101193197	1831	Simple	TCX	PSP_vs_Control	0.783825	-0.019927	0.0724877	0.895421	LowInPSP	82	69	protein_coding
ENSG00000163162	chr2	RNF149	101887681	101925163	4836	Simple	TCX	PSP_vs_Control	0.0313373	-0.209836	0.0964251	0.243622	LowInPSP	82	69	protein_coding
ENSG00000180251	chr2	SLC9A4	103089762	103150431	4478	Simple	TCX	PSP_vs_Control	0.0317552	-0.266737	0.122879	0.244875	LowInPSP	82	69	protein_coding
ENSG00000115616	chr2	SLC9A2	103236166	103327777	5984	Simple	TCX	PSP_vs_Control	0.792034	0.0453865	0.171782	0.899575	HighInPSP	82	69	protein_coding
ENSG00000135953	chr2	MFSD9	103332299	103353347	4367	Simple	TCX	PSP_vs_Control	0.991042	-0.00112193	0.0997322	0.995875	LowInPSP	82	69	protein_coding
ENSG00000268809	chr2	AC012360.2	105882490	105882585	96	Simple	TCX	PSP_vs_Control	0.195996	0.110763	0.0852239	0.448555	HighInPSP	82	69	protein_coding
ENSG00000119147	chr2	C2orf40	106679702	106694615	1741	Simple	TCX	PSP_vs_Control	0.0488435	0.374678	0.188425	0.278696	HighInPSP	82	69	protein_coding
ENSG00000153201	chr2	RANBP2	109335937	109402267	12302	Simple	TCX	PSP_vs_Control	0.0375639	0.155514	0.0740215	0.257668	HighInPSP	82	69	protein_coding
ENSG00000163006	chr2	CCDC138	109403213	109501933	5796	Simple	TCX	PSP_vs_Control	0.35924	-0.0923528	0.100379	0.606578	LowInPSP	82	69	protein_coding
ENSG00000144061	chr2	NPHP1	110879888	110962643	11763	Simple	TCX	PSP_vs_Control	0.514747	0.0641176	0.0981535	0.73062	HighInPSP	82	69	protein_coding
ENSG00000125630	chr2	POLR1B	113299492	113334635	6237	Simple	TCX	PSP_vs_Control	0.671357	-0.0266675	0.0627112	0.831631	LowInPSP	82	69	protein_coding
ENSG00000136682	chr2	CBWD2	114195268	114253766	8308	Simple	TCX	PSP_vs_Control	0.412711	-0.0609662	0.0741905	0.65198	LowInPSP	82	69	protein_coding
ENSG00000115091	chr2	ACTR3	114647537	114720173	12049	Simple	TCX	PSP_vs_Control	0.234268	-0.0724596	0.0606386	0.488753	LowInPSP	82	69	protein_coding
ENSG00000144119	chr2	C1QL2	119913819	119916465	2043	Simple	TCX	PSP_vs_Control	0.915461	-0.0222881	0.209557	0.961733	LowInPSP	82	69	protein_coding
ENSG00000163161	chr2	ERCC3	128014866	128051752	7401	Simple	TCX	PSP_vs_Control	0.975453	-0.0018871	0.0612127	0.989234	LowInPSP	82	69	protein_coding
ENSG00000115718	chr2	PROC	128176003	128186822	2495	Simple	TCX	PSP_vs_Control	0.978805	0.00411083	0.154441	0.990881	HighInPSP	82	69	protein_coding
ENSG00000144231	chr2	POLR2D	128603840	128615731	2511	Simple	TCX	PSP_vs_Control	0.742221	0.0198679	0.0602771	0.871985	HighInPSP	82	69	protein_coding
ENSG00000136715	chr2	SAP130	128698791	128785694	4373	Simple	TCX	PSP_vs_Control	0.00217264	0.138058	0.044143	0.0771543	HighInPSP	82	69	protein_coding
ENSG00000152076	chr2	CCDC74B	130896860	130902707	4487	Simple	TCX	PSP_vs_Control	0.265149	-0.117673	0.10515	0.519741	LowInPSP	82	69	protein_coding
ENSG00000136699	chr2	SMPD4	130908981	130940323	7441	Simple	TCX	PSP_vs_Control	0.0670658	-0.097566	0.0528362	0.296632	LowInPSP	82	69	protein_coding
ENSG00000136002	chr2	ARHGEF4	131594489	131804836	10003	Simple	TCX	PSP_vs_Control	0.365086	0.0758554	0.083461	0.61182	HighInPSP	82	69	protein_coding
ENSG00000152127	chr2	MGAT5	134877554	135212192	8578	Simple	TCX	PSP_vs_Control	0.878776	0.0101786	0.0666054	0.94372	HighInPSP	82	69	protein_coding
ENSG00000082258	chr2	CCNT2	135675805	135716912	9081	Simple	TCX	PSP_vs_Control	0.945162	0.00397324	0.0576535	0.975819	HighInPSP	82	69	protein_coding
ENSG00000121964	chr2	GTDC1	144695635	145090135	14162	Simple	TCX	PSP_vs_Control	0.04171	-0.20203	0.0982351	0.266305	LowInPSP	82	69	protein_coding
ENSG00000135999	chr2	EPC2	149402009	149545130	5575	Simple	TCX	PSP_vs_Control	0.082753	0.105839	0.0605376	0.315571	HighInPSP	82	69	protein_coding
ENSG00000168280	chr2	KIF5C	149632819	149883273	9221	Simple	TCX	PSP_vs_Control	0.00695337	0.304896	0.111179	0.135334	HighInPSP	82	69	protein_coding
ENSG00000168288	chr2	MMADHC	150426148	150444330	2191	Simple	TCX	PSP_vs_Control	0.0624745	0.106674	0.0567733	0.292483	HighInPSP	82	69	protein_coding
ENSG00000115963	chr2	RND3	151324709	151395525	3594	Simple	TCX	PSP_vs_Control	0.150907	-0.240318	0.166335	0.397346	LowInPSP	82	69	protein_coding
ENSG00000144278	chr2	GALNT13	154728426	155310361	6520	Simple	TCX	PSP_vs_Control	0.00732294	-0.274511	0.100763	0.137956	LowInPSP	82	69	protein_coding
ENSG00000153234	chr2	NR4A2	157180944	157198860	3967	Simple	TCX	PSP_vs_Control	0.280574	0.23254	0.214618	0.535071	HighInPSP	82	69	protein_coding
ENSG00000268857	chr2	AC011308.1	157352597	157352655	42	Simple	TCX	PSP_vs_Control	0.0387458	0.616838	0.295438	0.260183	HighInPSP	82	69	protein_coding
ENSG00000153237	chr2	CCDC148	159027593	159313265	3790	Simple	TCX	PSP_vs_Control	0.161125	-0.211194	0.14986	0.408305	LowInPSP	82	69	protein_coding
ENSG00000163331	chr2	DAPL1	159651829	159719293	1206	Simple	TCX	PSP_vs_Control	0.340453	-0.226746	0.236995	0.589896	LowInPSP	82	69	protein_coding
ENSG00000196151	chr2	WDSUB1	160092304	160143310	2135	Simple	TCX	PSP_vs_Control	0.0180044	0.240591	0.100428	0.198591	HighInPSP	82	69	protein_coding
ENSG00000123607	chr2	TTC21B	166713985	166810353	7538	Simple	TCX	PSP_vs_Control	0.619761	-0.0246989	0.0496589	0.800676	LowInPSP	82	69	protein_coding
ENSG00000152253	chr2	SPC25	169690642	169769881	1841	Simple	TCX	PSP_vs_Control	0.00854525	-0.365497	0.136889	0.147593	LowInPSP	82	69	protein_coding
ENSG00000138398	chr2	PPIG	170440850	170497916	7368	Simple	TCX	PSP_vs_Control	0.709227	0.0182916	0.0489466	0.853548	HighInPSP	82	69	protein_coding
ENSG00000144362	chr2	PHOSPHO2	170550975	170558218	1477	Simple	TCX	PSP_vs_Control	0.134679	0.145625	0.0967476	0.378725	HighInPSP	82	69	protein_coding
ENSG00000152256	chr2	PDK1	173420101	173489823	15115	Simple	TCX	PSP_vs_Control	0.000341163	-0.640789	0.17419	0.0333394	LowInPSP	82	69	protein_coding
ENSG00000091428	chr2	RAPGEF4	173600002	173917621	7161	Simple	TCX	PSP_vs_Control	0.0151373	0.540897	0.219745	0.185469	HighInPSP	82	69	protein_coding
ENSG00000138433	chr2	CIR1	175212750	175260443	3209	Simple	TCX	PSP_vs_Control	0.551456	0.0321176	0.0537873	0.756407	HighInPSP	82	69	protein_coding
ENSG00000144306	chr2	SCRN3	175260458	175294303	4144	Simple	TCX	PSP_vs_Control	0.397321	-0.0736519	0.0867312	0.638643	LowInPSP	82	69	protein_coding
ENSG00000144320	chr2	KIAA1715	176788620	176867567	9122	Simple	TCX	PSP_vs_Control	0.136795	-0.110125	0.0735631	0.380951	LowInPSP	82	69	protein_coding
ENSG00000197557	chr2	TTC30A	178477720	178483694	5975	Simple	TCX	PSP_vs_Control	0.057014	-0.29208	0.152114	0.287524	LowInPSP	82	69	protein_coding
ENSG00000155636	chr2	RBM45	178977151	179003738	4784	Simple	TCX	PSP_vs_Control	0.937345	0.00594111	0.0754342	0.972305	HighInPSP	82	69	protein_coding
ENSG00000163002	chr2	NUP35	183982241	184026408	4046	Simple	TCX	PSP_vs_Control	0.7917	0.020258	0.0765479	0.899526	HighInPSP	82	69	protein_coding
ENSG00000268846	chr2	AC018867.2	187367219	187367356	138	Simple	TCX	PSP_vs_Control	0.414634	0.138041	0.168679	0.653557	HighInPSP	82	69	protein_coding
ENSG00000138381	chr2	ASNSD1	190526111	190535557	2504	Simple	TCX	PSP_vs_Control	0.000405131	0.186249	0.0513077	0.0361184	HighInPSP	82	69	protein_coding
ENSG00000128699	chr2	ORMDL1	190635049	190649097	3958	Simple	TCX	PSP_vs_Control	0.715781	-0.018348	0.0502834	0.857283	LowInPSP	82	69	protein_coding
ENSG00000128641	chr2	MYO1B	192109911	192290115	9527	Simple	TCX	PSP_vs_Control	0.356986	-0.147668	0.159747	0.604524	LowInPSP	82	69	protein_coding
ENSG00000119041	chr2	GTF3C3	197627756	197664449	7105	Simple	TCX	PSP_vs_Control	0.980126	-0.00131935	0.0528605	0.991566	LowInPSP	82	69	protein_coding
ENSG00000144381	chr2	HSPD1	198351305	198381461	4245	Simple	TCX	PSP_vs_Control	0.148509	0.18455	0.12698	0.394668	HighInPSP	82	69	protein_coding
ENSG00000115541	chr2	HSPE1	198364718	198368181	1977	Simple	TCX	PSP_vs_Control	0.103128	0.173793	0.105885	0.340163	HighInPSP	82	69	protein_coding
ENSG00000270757	chr2	HSPE1-MOB4	198365137	198415450	890	Simple	TCX	PSP_vs_Control	0.0526618	0.204145	0.104399	0.283513	HighInPSP	82	69	protein_coding
ENSG00000247626	chr2	MARS2	198570087	198573113	3027	Simple	TCX	PSP_vs_Control	0.0200415	0.255284	0.108431	0.206898	HighInPSP	82	69	protein_coding
ENSG00000226124	chr2	FTCDNL1	200625267	200715896	1496	Simple	TCX	PSP_vs_Control	0.0304226	-0.330596	0.151076	0.240944	LowInPSP	82	69	protein_coding
ENSG00000240344	chr2	PPIL3	201735630	201754026	2914	Simple	TCX	PSP_vs_Control	0.989966	0.00122073	0.0968861	0.995579	HighInPSP	82	69	protein_coding
ENSG00000155755	chr2	TMEM237	202484907	202508293	7642	Simple	TCX	PSP_vs_Control	0.209278	-0.0929617	0.0736764	0.46311	LowInPSP	82	69	protein_coding
ENSG00000269633	chr2	AC017081.1	207220463	207220843	381	Simple	TCX	PSP_vs_Control	0.880346	0.0222023	0.147205	0.944406	HighInPSP	82	69	protein_coding
ENSG00000118246	chr2	FASTKD2	207630081	207657233	6079	Simple	TCX	PSP_vs_Control	0.372333	0.0705445	0.078805	0.617979	HighInPSP	82	69	protein_coding
ENSG00000144401	chr2	METTL21A	208445355	208490652	6798	Simple	TCX	PSP_vs_Control	0.059474	-0.108472	0.0570548	0.29009	LowInPSP	82	69	protein_coding
ENSG00000163249	chr2	CCNYL1	208576264	208626563	4707	Simple	TCX	PSP_vs_Control	0.337356	-0.0696414	0.0723223	0.587122	LowInPSP	82	69	protein_coding
ENSG00000178385	chr2	PLEKHM3	208693027	208890284	4656	Simple	TCX	PSP_vs_Control	0.072413	0.326445	0.180244	0.302584	HighInPSP	82	69	protein_coding
ENSG00000197713	chr2	RPE	210867289	210886300	2841	Simple	TCX	PSP_vs_Control	0.0321609	0.134525	0.0621221	0.246176	HighInPSP	82	69	protein_coding
ENSG00000178568	chr2	ERBB4	212240446	213403565	13007	Simple	TCX	PSP_vs_Control	0.600413	-0.0657091	0.12514	0.788078	LowInPSP	82	69	protein_coding
ENSG00000127837	chr2	AAMP	219128850	219134980	3136	Simple	TCX	PSP_vs_Control	0.313168	0.0507062	0.0500805	0.565585	HighInPSP	82	69	protein_coding
ENSG00000127831	chr2	VIL1	219283815	219318018	6920	Simple	TCX	PSP_vs_Control	0.0382768	-0.193615	0.0925054	0.258875	LowInPSP	82	69	protein_coding
ENSG00000115568	chr2	ZNF142	219502639	219524378	6982	Simple	TCX	PSP_vs_Control	0.0316506	0.128963	0.0593733	0.244511	HighInPSP	82	69	protein_coding
ENSG00000074582	chr2	BCS1L	219523487	219528166	3379	Simple	TCX	PSP_vs_Control	0.27977	0.052903	0.0487439	0.534515	HighInPSP	82	69	protein_coding
ENSG00000072182	chr2	ASIC4	220378892	220403494	5250	Simple	TCX	PSP_vs_Control	0.0454598	-0.245019	0.121318	0.2739	LowInPSP	82	69	protein_coding
ENSG00000124006	chr2	OBSL1	220415451	220436581	9731	Simple	TCX	PSP_vs_Control	0.155992	0.118416	0.0829889	0.402682	HighInPSP	82	69	protein_coding
ENSG00000123999	chr2	INHA	220433884	220440435	1753	Simple	TCX	PSP_vs_Control	0.0976423	-0.397892	0.2385	0.33394	LowInPSP	82	69	protein_coding
ENSG00000036257	chr2	CUL3	225334867	225450110	11501	Simple	TCX	PSP_vs_Control	0.486817	0.0369692	0.0530134	0.710256	HighInPSP	82	69	protein_coding
ENSG00000144524	chr2	COPS7B	232646381	232673963	6034	Simple	TCX	PSP_vs_Control	0.0454137	-0.131327	0.0650106	0.273751	LowInPSP	82	69	protein_coding
ENSG00000221944	chr2	TIGD1	233412779	233415226	2448	Simple	TCX	PSP_vs_Control	0.0479767	-0.222338	0.111376	0.27745	LowInPSP	82	69	protein_coding
ENSG00000132326	chr2	PER2	239152679	239198743	6877	Simple	TCX	PSP_vs_Control	0.424987	-0.108078	0.135048	0.661875	LowInPSP	82	69	protein_coding
ENSG00000068024	chr2	HDAC4	239969864	240323348	13443	Simple	TCX	PSP_vs_Control	0.0726458	0.141465	0.0781732	0.30286	HighInPSP	82	69	protein_coding
ENSG00000142330	chr2	CAPN10	241526133	241557122	7474	Simple	TCX	PSP_vs_Control	0.423153	0.0440314	0.0548009	0.660384	HighInPSP	82	69	protein_coding
ENSG00000130294	chr2	KIF1A	241653181	241759725	12357	Simple	TCX	PSP_vs_Control	2.60243e-07	0.430278	0.0791905	0.0015816	HighInPSP	82	69	protein_coding
ENSG00000176946	chr2	THAP4	242523820	242576864	3147	Simple	TCX	PSP_vs_Control	0.93542	-0.00380769	0.0469022	0.971379	LowInPSP	82	69	protein_coding
ENSG00000154252	chr2	GAL3ST2	242716240	242743623	1370	Simple	TCX	PSP_vs_Control	0.0223552	0.472143	0.204241	0.216073	HighInPSP	82	69	protein_coding
ENSG00000204099	chr2	NEU4	242749920	242758739	4818	Simple	TCX	PSP_vs_Control	0.0424653	-0.342835	0.167323	0.267852	LowInPSP	82	69	protein_coding
ENSG00000113851	chr3	CRBN	3190676	3221394	7163	Simple	TCX	PSP_vs_Control	0.67485	0.0197243	0.046913	0.833903	HighInPSP	82	69	protein_coding
ENSG00000170364	chr3	SETMAR	4344988	4359251	3567	Simple	TCX	PSP_vs_Control	0.963543	0.00359078	0.078409	0.984072	HighInPSP	82	69	protein_coding
ENSG00000268509	chr3	AC026202.1	5229227	5229982	756	Simple	TCX	PSP_vs_Control	0.661949	0.0980238	0.223687	0.826006	HighInPSP	82	69	protein_coding
ENSG00000134109	chr3	EDEM1	5229331	5261642	6758	Simple	TCX	PSP_vs_Control	0.0833875	-0.144341	0.0827328	0.31632	LowInPSP	82	69	protein_coding
ENSG00000156983	chr3	BRPF1	9773413	9789702	5477	Simple	TCX	PSP_vs_Control	0.246819	0.0890057	0.0765108	0.501506	HighInPSP	82	69	protein_coding
ENSG00000163701	chr3	IL17RE	9944296	9958086	4676	Simple	TCX	PSP_vs_Control	0.000120023	-0.51359	0.129525	0.0206982	LowInPSP	82	69	protein_coding
ENSG00000272410	chr3	RP11-438J1.1	10291056	10327480	2977	Simple	TCX	PSP_vs_Control	0.0122136	0.190216	0.0748533	0.170379	HighInPSP	82	69	protein_coding
ENSG00000157103	chr3	SLC6A1	11034410	11080933	4904	Simple	TCX	PSP_vs_Control	0.421336	-0.136191	0.168837	0.658948	LowInPSP	82	69	protein_coding
ENSG00000197548	chr3	ATG7	11313995	11599139	8833	Simple	TCX	PSP_vs_Control	0.381277	-0.0561861	0.0639563	0.625932	LowInPSP	82	69	protein_coding
ENSG00000144559	chr3	TAMM41	11831916	11888393	5925	Simple	TCX	PSP_vs_Control	0.172281	-0.116819	0.0851195	0.420757	LowInPSP	82	69	protein_coding
ENSG00000075975	chr3	MKRN2	12598513	12625212	2848	Simple	TCX	PSP_vs_Control	0.369504	0.045485	0.0505106	0.61586	HighInPSP	82	69	protein_coding
ENSG00000170860	chr3	LSM3	14219858	14242619	3815	Simple	TCX	PSP_vs_Control	0.0003922	-0.191077	0.0525044	0.0359315	LowInPSP	82	69	protein_coding
ENSG00000131389	chr3	SLC6A6	14444076	14530857	8262	Simple	TCX	PSP_vs_Control	0.954948	0.00942326	0.166481	0.980395	HighInPSP	82	69	protein_coding
ENSG00000177463	chr3	NR2C2	14989091	15095107	5897	Simple	TCX	PSP_vs_Control	0.973569	0.0020226	0.0609288	0.988475	HighInPSP	82	69	protein_coding
ENSG00000144566	chr3	RAB5A	19988571	20026667	3785	Simple	TCX	PSP_vs_Control	0.264665	0.0561235	0.0501	0.519186	HighInPSP	82	69	protein_coding
ENSG00000183977	chr3	PP2D1	20021453	20053822	2523	Simple	TCX	PSP_vs_Control	0.302913	0.0881205	0.0852002	0.556401	HighInPSP	82	69	protein_coding
ENSG00000033867	chr3	SLC4A7	27414214	27525911	9564	Simple	TCX	PSP_vs_Control	0.0940398	-0.221131	0.131102	0.329472	LowInPSP	82	69	protein_coding
ENSG00000188167	chr3	TMPPE	33131913	33138293	3966	Simple	TCX	PSP_vs_Control	0.0123404	0.450749	0.177643	0.17108	HighInPSP	82	69	protein_coding
ENSG00000170248	chr3	PDCD6IP	33839844	33911194	9033	Simple	TCX	PSP_vs_Control	0.729828	-0.0167005	0.0482542	0.864476	LowInPSP	82	69	protein_coding
ENSG00000136059	chr3	VILL	38029550	38048679	6476	Simple	TCX	PSP_vs_Control	0.0111589	-0.281221	0.109246	0.165465	LowInPSP	82	69	protein_coding
ENSG00000144659	chr3	SLC25A38	39424839	39438842	2151	Simple	TCX	PSP_vs_Control	0.0713189	0.106034	0.0583185	0.301797	HighInPSP	82	69	protein_coding
ENSG00000170011	chr3	MYRIP	39850405	40301812	5872	Simple	TCX	PSP_vs_Control	0.0185262	0.416779	0.174772	0.200736	HighInPSP	82	69	protein_coding
ENSG00000185219	chr3	ZNF445	44481262	44519162	10930	Simple	TCX	PSP_vs_Control	0.0685634	0.108495	0.0590797	0.298462	HighInPSP	82	69	protein_coding
ENSG00000075914	chr3	EXOSC7	45016733	45077558	4442	Simple	TCX	PSP_vs_Control	0.00426699	-0.270126	0.0928737	0.108409	LowInPSP	82	69	protein_coding
ENSG00000178038	chr3	ALS2CL	46710487	46735194	9057	Simple	TCX	PSP_vs_Control	0.127803	0.244269	0.15939	0.370679	HighInPSP	82	69	protein_coding
ENSG00000181585	chr3	TMIE	46742823	46752376	1824	Simple	TCX	PSP_vs_Control	0.871115	-0.0249943	0.153754	0.939937	LowInPSP	82	69	protein_coding
ENSG00000114650	chr3	SCAP	47455203	47518616	6282	Simple	TCX	PSP_vs_Control	0.0462952	0.0755135	0.0375358	0.275194	HighInPSP	82	69	protein_coding
ENSG00000114646	chr3	CSPG5	47603729	47622282	4366	Simple	TCX	PSP_vs_Control	0.923928	0.0156213	0.16328	0.965982	HighInPSP	82	69	protein_coding
ENSG00000164051	chr3	CCDC51	48473574	48481866	2410	Simple	TCX	PSP_vs_Control	0.136335	-0.10847	0.0723722	0.380366	LowInPSP	82	69	protein_coding
ENSG00000232112	chr3	TMA7	48481667	48485616	1139	Simple	TCX	PSP_vs_Control	0.171029	-0.103697	0.0753365	0.419252	LowInPSP	82	69	protein_coding
ENSG00000164054	chr3	SHISA5	48509197	48542259	4586	Simple	TCX	PSP_vs_Control	0.149512	-0.100925	0.0696142	0.395645	LowInPSP	82	69	protein_coding
ENSG00000172046	chr3	USP19	49145479	49158371	5731	Simple	TCX	PSP_vs_Control	0.0427932	0.120667	0.0589875	0.268643	HighInPSP	82	69	protein_coding
ENSG00000177352	chr3	CCDC71	49199968	49203754	1781	Simple	TCX	PSP_vs_Control	0.0551513	-0.249425	0.128905	0.285878	LowInPSP	82	69	protein_coding
ENSG00000114395	chr3	CYB561D2	50388126	50395891	2076	Simple	TCX	PSP_vs_Control	0.584011	-0.053849	0.0981043	0.777779	LowInPSP	82	69	protein_coding
ENSG00000272104	chr3	XXcos-LUCA11.5	50388323	50405354	408	Simple	TCX	PSP_vs_Control	0.738541	-0.0266785	0.0797575	0.86995	LowInPSP	82	69	protein_coding
ENSG00000088543	chr3	C3orf18	50595462	50608458	3242	Simple	TCX	PSP_vs_Control	0.813865	-0.0211412	0.0896127	0.910258	LowInPSP	82	69	protein_coding
ENSG00000179837	chr3	RBM15B	51428731	51435330	6600	Simple	TCX	PSP_vs_Control	0.411248	-0.0489324	0.0593598	0.650665	LowInPSP	82	69	protein_coding
ENSG00000164081	chr3	TEX264	51696709	51738339	5688	Simple	TCX	PSP_vs_Control	0.00206642	-0.190029	0.0604546	0.0755566	LowInPSP	82	69	protein_coding
ENSG00000114767	chr3	RRP9	51967446	51975957	1578	Simple	TCX	PSP_vs_Control	0.498597	0.0403746	0.0594981	0.718499	HighInPSP	82	69	protein_coding
ENSG00000023330	chr3	ALAS1	52232102	52248343	2536	Simple	TCX	PSP_vs_Control	0.0426103	0.201359	0.098345	0.267887	HighInPSP	82	69	protein_coding
ENSG00000164088	chr3	PPM1M	52279841	52284613	3539	Simple	TCX	PSP_vs_Control	0.472865	-0.0725918	0.100835	0.699615	LowInPSP	82	69	protein_coding
ENSG00000114251	chr3	WNT5A	55499743	55523973	6660	Simple	TCX	PSP_vs_Control	0.105971	-0.236019	0.144993	0.343485	LowInPSP	82	69	protein_coding
ENSG00000157500	chr3	APPL1	57261765	57307496	7033	Simple	TCX	PSP_vs_Control	0.238703	-0.0427142	0.0360875	0.493164	LowInPSP	82	69	protein_coding
ENSG00000239388	chr3	ASB14	57302375	57326710	3232	Simple	TCX	PSP_vs_Control	0.612676	0.0351457	0.0692562	0.795971	HighInPSP	82	69	protein_coding
ENSG00000168374	chr3	ARF4	57557090	57583947	2595	Simple	TCX	PSP_vs_Control	0.00585915	0.166584	0.0594634	0.125642	HighInPSP	82	69	protein_coding
ENSG00000168291	chr3	PDHB	58413357	58419584	4717	Simple	TCX	PSP_vs_Control	0.389774	-0.0656115	0.0760368	0.632888	LowInPSP	82	69	protein_coding
ENSG00000163635	chr3	ATXN7	63850233	63989138	9172	Simple	TCX	PSP_vs_Control	0.00218332	0.155953	0.0498896	0.0773483	HighInPSP	82	69	protein_coding
ENSG00000163636	chr3	PSMD6	63996225	64009658	9095	Simple	TCX	PSP_vs_Control	0.282779	0.046714	0.0433126	0.537295	HighInPSP	82	69	protein_coding
ENSG00000144746	chr3	ARL6IP5	69134095	69155217	2522	Simple	TCX	PSP_vs_Control	0.157525	0.0976422	0.0686858	0.404335	HighInPSP	82	69	protein_coding
ENSG00000114480	chr3	GBE1	81538850	81811312	5171	Simple	TCX	PSP_vs_Control	0.405347	-0.0948907	0.113668	0.645786	LowInPSP	82	69	protein_coding
ENSG00000178694	chr3	NSUN3	93781760	93847389	5635	Simple	TCX	PSP_vs_Control	0.0196229	-0.163314	0.069127	0.205111	LowInPSP	82	69	protein_coding
ENSG00000269028	chr3	MTRNR2L12	96335981	96337000	1020	Simple	TCX	PSP_vs_Control	0.857591	0.00732203	0.0407243	0.932981	HighInPSP	82	69	protein_coding
ENSG00000114354	chr3	TFG	100428205	100467810	4923	Simple	TCX	PSP_vs_Control	0.157213	0.0591373	0.0415682	0.404166	HighInPSP	82	69	protein_coding
ENSG00000081154	chr3	PCNP	101292939	101313281	3102	Simple	TCX	PSP_vs_Control	0.650619	0.0209219	0.046089	0.819242	HighInPSP	82	69	protein_coding
ENSG00000163607	chr3	GTPBP8	112709765	112733907	3752	Simple	TCX	PSP_vs_Control	0.975022	0.00203015	0.064715	0.989197	HighInPSP	82	69	protein_coding
ENSG00000138495	chr3	COX17	119373360	119396301	2172	Simple	TCX	PSP_vs_Control	0.433212	0.0524144	0.0666741	0.668313	HighInPSP	82	69	protein_coding
ENSG00000065518	chr3	NDUFB4	120315156	120321347	1889	Simple	TCX	PSP_vs_Control	0.0411161	0.0932793	0.0452217	0.265212	HighInPSP	82	69	protein_coding
ENSG00000153767	chr3	GTF2E1	120461484	120501916	3370	Simple	TCX	PSP_vs_Control	0.381779	0.0455879	0.0519473	0.626373	HighInPSP	82	69	protein_coding
ENSG00000160124	chr3	CCDC58	122078438	122102078	1746	Simple	TCX	PSP_vs_Control	0.0460979	-0.156117	0.0775307	0.274987	LowInPSP	82	69	protein_coding
ENSG00000196981	chr3	WDR5B	122130715	122134882	4168	Simple	TCX	PSP_vs_Control	0.00364868	-0.345658	0.116762	0.101569	LowInPSP	82	69	protein_coding
ENSG00000114030	chr3	KPNA1	122140796	122233792	8451	Simple	TCX	PSP_vs_Control	0.179086	0.0587616	0.0435012	0.428813	HighInPSP	82	69	protein_coding
ENSG00000240682	chr3	ISY1	128846258	128880136	4102	Simple	TCX	PSP_vs_Control	0.0425288	-0.109286	0.0533545	0.267876	LowInPSP	82	69	protein_coding
ENSG00000184897	chr3	H1FX	129033615	129035120	1506	Simple	TCX	PSP_vs_Control	0.403235	-0.0568871	0.0678378	0.643674	LowInPSP	82	69	protein_coding
ENSG00000196455	chr3	PIK3R4	130397779	130465673	5376	Simple	TCX	PSP_vs_Control	0.410159	0.0708968	0.0858045	0.64972	HighInPSP	82	69	protein_coding
ENSG00000017260	chr3	ATP2C1	130569439	130735556	8533	Simple	TCX	PSP_vs_Control	0.134895	0.0586157	0.0389638	0.378842	HighInPSP	82	69	protein_coding
ENSG00000163781	chr3	TOPBP1	133317019	133380737	6515	Simple	TCX	PSP_vs_Control	0.0523767	0.12512	0.0639077	0.283171	HighInPSP	82	69	protein_coding
ENSG00000175110	chr3	MRPS22	138724648	139076065	5382	Simple	TCX	PSP_vs_Control	0.858362	0.00860252	0.0481094	0.933422	HighInPSP	82	69	protein_coding
ENSG00000163864	chr3	NMNAT3	139279022	139396859	3451	Simple	TCX	PSP_vs_Control	0.702044	0.029043	0.0757509	0.849432	HighInPSP	82	69	protein_coding
ENSG00000114125	chr3	RNF7	141457046	141466402	3147	Simple	TCX	PSP_vs_Control	0.337843	-0.0485928	0.0505145	0.58751	LowInPSP	82	69	protein_coding
ENSG00000069849	chr3	ATP1B3	141594966	141645356	2584	Simple	TCX	PSP_vs_Control	0.00437471	0.256271	0.0883629	0.109815	HighInPSP	82	69	protein_coding
ENSG00000175040	chr3	CHST2	142838173	142841800	3526	Simple	TCX	PSP_vs_Control	0.0257869	0.252329	0.111893	0.228417	HighInPSP	82	69	protein_coding
ENSG00000071794	chr3	HLTF	148747914	148804341	6024	Simple	TCX	PSP_vs_Control	0.255365	-0.133014	0.116432	0.510033	LowInPSP	82	69	protein_coding
ENSG00000268175	chr3	AC117395.1	149689066	149690535	1470	Simple	TCX	PSP_vs_Control	0.0267188	0.324307	0.144724	0.230925	HighInPSP	82	69	protein_coding
ENSG00000144895	chr3	EIF2A	150264465	150302029	4131	Simple	TCX	PSP_vs_Control	0.206042	0.0771966	0.0607451	0.459851	HighInPSP	82	69	protein_coding
ENSG00000198843	chr3	SELT	150320662	150348222	4105	Simple	TCX	PSP_vs_Control	0.610502	0.0238754	0.046761	0.794553	HighInPSP	82	69	protein_coding
ENSG00000174953	chr3	DHX36	153990335	154042286	10576	Simple	TCX	PSP_vs_Control	0.0733113	-0.144812	0.0802113	0.303573	LowInPSP	82	69	protein_coding
ENSG00000168827	chr3	GFM1	158362067	158410364	9032	Simple	TCX	PSP_vs_Control	0.266789	0.0872439	0.0782287	0.521116	HighInPSP	82	69	protein_coding
ENSG00000079257	chr3	LXN	158363611	158390482	1504	Simple	TCX	PSP_vs_Control	0.844212	-0.029805	0.151373	0.925932	LowInPSP	82	69	protein_coding
ENSG00000168811	chr3	IL12A	159706537	159713806	2040	Simple	TCX	PSP_vs_Control	0.000598466	-0.51427	0.146187	0.0428831	LowInPSP	82	69	protein_coding
ENSG00000186432	chr3	KPNA4	160212783	160283376	9413	Simple	TCX	PSP_vs_Control	0.782382	0.0133111	0.0480917	0.894628	HighInPSP	82	69	protein_coding
ENSG00000085274	chr3	MYNN	169490619	169507504	5730	Simple	TCX	PSP_vs_Control	0.538179	-0.025557	0.0414084	0.747837	LowInPSP	82	69	protein_coding
ENSG00000136603	chr3	SKIL	170075466	170114623	7782	Simple	TCX	PSP_vs_Control	0.106696	-0.132168	0.0813644	0.344268	LowInPSP	82	69	protein_coding
ENSG00000169760	chr3	NLGN1	173114074	174004434	10147	Simple	TCX	PSP_vs_Control	0.0651691	-0.166743	0.0896605	0.29515	LowInPSP	82	69	protein_coding
ENSG00000177565	chr3	TBL1XR1	176737143	176915261	10614	Simple	TCX	PSP_vs_Control	0.145103	-0.0647108	0.0441475	0.391248	LowInPSP	82	69	protein_coding
ENSG00000172667	chr3	ZMAT3	178735011	178790067	9646	Simple	TCX	PSP_vs_Control	0.919582	0.010169	0.100528	0.963837	HighInPSP	82	69	protein_coding
ENSG00000114450	chr3	GNB4	179116990	179169378	3922	Simple	TCX	PSP_vs_Control	0.194326	0.278524	0.213498	0.446898	HighInPSP	82	69	protein_coding
ENSG00000136522	chr3	MRPL47	179306073	179322442	1370	Simple	TCX	PSP_vs_Control	0.104694	0.0697047	0.0426632	0.342113	HighInPSP	82	69	protein_coding
ENSG00000145075	chr3	CCDC39	180320646	180588793	7695	Simple	TCX	PSP_vs_Control	0.0102174	0.233464	0.0895826	0.159331	HighInPSP	82	69	protein_coding
ENSG00000053524	chr3	MCF2L2	182895831	183146566	20568	Simple	TCX	PSP_vs_Control	0.0243037	0.422041	0.185212	0.222622	HighInPSP	82	69	protein_coding
ENSG00000163872	chr3	YEATS2	183415606	183530413	10212	Simple	TCX	PSP_vs_Control	0.959562	0.00318707	0.0627376	0.982312	HighInPSP	82	69	protein_coding
ENSG00000214160	chr3	ALG3	183960089	183967336	3464	Simple	TCX	PSP_vs_Control	0.702966	0.0215208	0.0563144	0.849993	HighInPSP	82	69	protein_coding
ENSG00000175166	chr3	PSMD2	184016497	184026842	5453	Simple	TCX	PSP_vs_Control	0.0154698	0.15232	0.062088	0.18741	HighInPSP	82	69	protein_coding
ENSG00000182580	chr3	EPHB3	184279572	184300197	4532	Simple	TCX	PSP_vs_Control	0.237092	0.146942	0.123717	0.49176	HighInPSP	82	69	protein_coding
ENSG00000156931	chr3	VPS8	184529931	184770402	10366	Simple	TCX	PSP_vs_Control	0.804505	-0.0127687	0.0514818	0.905725	LowInPSP	82	69	protein_coding
ENSG00000163900	chr3	TMEM41A	185194284	185216845	8668	Simple	TCX	PSP_vs_Control	0.00411025	-0.177146	0.0606459	0.107424	LowInPSP	82	69	protein_coding
ENSG00000244405	chr3	ETV5	185764097	185828107	5802	Simple	TCX	PSP_vs_Control	0.277245	-0.182226	0.167016	0.532114	LowInPSP	82	69	protein_coding
ENSG00000196083	chr3	IL1RAP	190231840	190375843	9596	Simple	TCX	PSP_vs_Control	0.335292	-0.186118	0.192456	0.58534	LowInPSP	82	69	protein_coding
ENSG00000133657	chr3	ATP13A3	194123401	194219093	10099	Simple	TCX	PSP_vs_Control	0.0121013	-0.21493	0.084466	0.169823	LowInPSP	82	69	protein_coding
ENSG00000041802	chr3	LSG1	194361517	194393206	4818	Simple	TCX	PSP_vs_Control	0.97529	0.00240927	0.0776327	0.989197	HighInPSP	82	69	protein_coding
ENSG00000185112	chr3	FAM43A	194406622	194409762	3141	Simple	TCX	PSP_vs_Control	0.774565	-0.043875	0.152874	0.890196	LowInPSP	82	69	protein_coding
ENSG00000061938	chr3	TNK2	195590235	195638816	11297	Simple	TCX	PSP_vs_Control	0.0843014	0.165131	0.0949319	0.317312	HighInPSP	82	69	protein_coding
ENSG00000163961	chr3	RNF168	196195654	196230639	5347	Simple	TCX	PSP_vs_Control	0.681406	0.0315947	0.0767864	0.837689	HighInPSP	82	69	protein_coding
ENSG00000145016	chr3	KIAA0226	197398264	197476598	8613	Simple	TCX	PSP_vs_Control	0.00642519	0.143067	0.0516535	0.131026	HighInPSP	82	69	protein_coding
ENSG00000182903	chr4	ZNF721	419604	492945	6390	Simple	TCX	PSP_vs_Control	0.651891	0.0293708	0.0649545	0.820046	HighInPSP	82	69	protein_coding
ENSG00000185619	chr4	PCGF3	699537	764428	7425	Simple	TCX	PSP_vs_Control	0.257464	-0.0614545	0.0540326	0.512192	LowInPSP	82	69	protein_coding
ENSG00000178222	chr4	RNF212	1050038	1107350	5000	Simple	TCX	PSP_vs_Control	0.0849728	-0.29647	0.170809	0.318131	LowInPSP	82	69	protein_coding
ENSG00000109685	chr4	WHSC1	1873151	1983934	19776	Simple	TCX	PSP_vs_Control	0.00330032	-0.141347	0.0472222	0.0966025	LowInPSP	82	69	protein_coding
ENSG00000243449	chr4	C4orf48	2043689	2045697	571	Simple	TCX	PSP_vs_Control	0.00808938	-0.303361	0.112799	0.143456	LowInPSP	82	69	protein_coding
ENSG00000185818	chr4	NAT8L	2061239	2070816	5871	Simple	TCX	PSP_vs_Control	0.282706	0.120689	0.111884	0.537231	HighInPSP	82	69	protein_coding
ENSG00000249428	chr4	RP11-503N18.3	2451700	2464668	1398	Simple	TCX	PSP_vs_Control	0.535876	-0.111769	0.180069	0.746291	LowInPSP	82	69	protein_coding
ENSG00000063978	chr4	RNF4	2463947	2627047	7276	Simple	TCX	PSP_vs_Control	0.749946	-0.0140695	0.0440522	0.876502	LowInPSP	82	69	protein_coding
ENSG00000159788	chr4	RGS12	3294755	3441640	13591	Simple	TCX	PSP_vs_Control	0.261755	-0.102315	0.090776	0.516262	LowInPSP	82	69	protein_coding
ENSG00000175920	chr4	DOK7	3465033	3503200	4036	Simple	TCX	PSP_vs_Control	0.0016542	0.651239	0.202697	0.0679266	HighInPSP	82	69	protein_coding
ENSG00000268781	chr4	AL590235.1	3511523	3511678	156	Simple	TCX	PSP_vs_Control	0.634008	0.0873238	0.182988	0.809675	HighInPSP	82	69	protein_coding
ENSG00000184160	chr4	ADRA2C	3768075	3770251	2177	Simple	TCX	PSP_vs_Control	0.155141	0.248679	0.17392	0.401914	HighInPSP	82	69	protein_coding
ENSG00000152953	chr4	STK32B	5053169	5502725	5324	Simple	TCX	PSP_vs_Control	0.390939	0.130052	0.151089	0.633773	HighInPSP	82	69	protein_coding
ENSG00000013288	chr4	MAN2B2	6576902	6625089	8898	Simple	TCX	PSP_vs_Control	0.270452	-0.0643703	0.0581643	0.525308	LowInPSP	82	69	protein_coding
ENSG00000179010	chr4	MRFAP1	6641818	6644472	2655	Simple	TCX	PSP_vs_Control	0.0883386	0.115721	0.0673966	0.322559	HighInPSP	82	69	protein_coding
ENSG00000186222	chr4	BLOC1S4	6717842	6719387	1546	Simple	TCX	PSP_vs_Control	0.240764	-0.109241	0.092701	0.495293	LowInPSP	82	69	protein_coding
ENSG00000087008	chr4	ACOX3	8368009	8442450	3846	Simple	TCX	PSP_vs_Control	0.136831	0.0871626	0.0582297	0.380974	HighInPSP	82	69	protein_coding
ENSG00000109680	chr4	TBC1D19	26578059	26756973	3434	Simple	TCX	PSP_vs_Control	0.388385	0.0768072	0.0887503	0.631669	HighInPSP	82	69	protein_coding
ENSG00000109689	chr4	STIM2	26859300	27027003	6909	Simple	TCX	PSP_vs_Control	0.818678	0.0138197	0.0601626	0.912694	HighInPSP	82	69	protein_coding
ENSG00000250254	chr4	PTTG2	37962056	37962746	691	Simple	TCX	PSP_vs_Control	0.501521	-0.171282	0.254142	0.720904	LowInPSP	82	69	protein_coding
ENSG00000157796	chr4	WDR19	39184024	39287430	8873	Simple	TCX	PSP_vs_Control	0.0287249	0.197915	0.0894877	0.236348	HighInPSP	82	69	protein_coding
ENSG00000177752	chr4	YIPF7	44624086	44680573	1809	Simple	TCX	PSP_vs_Control	0.417188	0.0813338	0.0999329	0.655632	HighInPSP	82	69	protein_coding
ENSG00000163288	chr4	GABRB1	46995740	47428461	3140	Simple	TCX	PSP_vs_Control	0.0269018	0.561399	0.250836	0.231563	HighInPSP	82	69	protein_coding
ENSG00000169019	chr4	COMMD8	47452885	47465736	1694	Simple	TCX	PSP_vs_Control	0.605153	-0.0394378	0.0760968	0.79113	LowInPSP	82	69	protein_coding
ENSG00000170448	chr4	NFXL1	47849257	47916653	4446	Simple	TCX	PSP_vs_Control	0.020761	0.1369	0.0584881	0.20984	HighInPSP	82	69	protein_coding
ENSG00000109189	chr4	USP46	53457138	53525502	8917	Simple	TCX	PSP_vs_Control	0.595169	0.0481867	0.0904637	0.784406	HighInPSP	82	69	protein_coding
ENSG00000109220	chr4	CHIC2	54875956	54930857	1318	Simple	TCX	PSP_vs_Control	0.0605278	0.19377	0.102347	0.290811	HighInPSP	82	69	protein_coding
ENSG00000128059	chr4	PPAT	57259528	57301781	5439	Simple	TCX	PSP_vs_Control	0.0148361	0.155763	0.0630873	0.183675	HighInPSP	82	69	protein_coding
ENSG00000174780	chr4	SRP72	57333081	57369839	4685	Simple	TCX	PSP_vs_Control	0.131863	-0.0833611	0.054978	0.375271	LowInPSP	82	69	protein_coding
ENSG00000084092	chr4	NOA1	57829536	57844989	3415	Simple	TCX	PSP_vs_Control	0.393547	0.0589385	0.0688514	0.635724	HighInPSP	82	69	protein_coding
ENSG00000047315	chr4	POLR2B	57843888	57897334	5901	Simple	TCX	PSP_vs_Control	0.356722	0.0403557	0.0436328	0.604387	HighInPSP	82	69	protein_coding
ENSG00000132467	chr4	UTP3	71554196	71556267	2072	Simple	TCX	PSP_vs_Control	0.204704	0.0646115	0.0506912	0.458112	HighInPSP	82	69	protein_coding
ENSG00000163626	chr4	COX18	73921797	73935472	3258	Simple	TCX	PSP_vs_Control	0.30286	-0.0721519	0.0697532	0.556332	LowInPSP	82	69	protein_coding
ENSG00000132466	chr4	ANKRD17	73939093	74124515	12041	Simple	TCX	PSP_vs_Control	0.000607316	0.149375	0.0425131	0.042918	HighInPSP	82	69	protein_coding
ENSG00000138768	chr4	USO1	76649777	76735382	4542	Simple	TCX	PSP_vs_Control	0.0303122	0.137544	0.0628121	0.240763	HighInPSP	82	69	protein_coding
ENSG00000272414	chr4	FAM47E-STBD1	77172874	77232282	3242	Simple	TCX	PSP_vs_Control	0.0159747	-0.218715	0.0895941	0.188942	LowInPSP	82	69	protein_coding
ENSG00000118804	chr4	FAM47E-STBD1	77172886	77232752	4003	Simple	TCX	PSP_vs_Control	0.00769855	-0.254249	0.0939291	0.140771	LowInPSP	82	69	protein_coding
ENSG00000138771	chr4	SHROOM3	77356253	77704406	13159	Simple	TCX	PSP_vs_Control	0.888926	0.0209519	0.149726	0.948647	HighInPSP	82	69	protein_coding
ENSG00000118816	chr4	CCNI	77968311	77997158	3741	Simple	TCX	PSP_vs_Control	0.148347	0.116392	0.0800512	0.39448	HighInPSP	82	69	protein_coding
ENSG00000138668	chr4	HNRNPD	83273651	83295656	6981	Simple	TCX	PSP_vs_Control	0.32513	-0.0487701	0.0493784	0.576243	LowInPSP	82	69	protein_coding
ENSG00000249242	chr4	TMEM150C	83404323	83483510	3671	Simple	TCX	PSP_vs_Control	0.742657	0.0324624	0.0986604	0.87229	HighInPSP	82	69	protein_coding
ENSG00000138674	chr4	SEC31A	83739814	83822319	9145	Simple	TCX	PSP_vs_Control	0.848819	0.00924193	0.0483862	0.928114	HighInPSP	82	69	protein_coding
ENSG00000170509	chr4	HSD17B13	88224941	88244058	2397	Simple	TCX	PSP_vs_Control	0.520427	0.1281	0.198781	0.734576	HighInPSP	82	69	protein_coding
ENSG00000198189	chr4	HSD17B11	88257762	88312538	2435	Simple	TCX	PSP_vs_Control	0.798825	-0.0240959	0.094351	0.902905	LowInPSP	82	69	protein_coding
ENSG00000170502	chr4	NUDT9	88343734	88380606	3184	Simple	TCX	PSP_vs_Control	0.000548975	0.295745	0.0834747	0.0416865	HighInPSP	82	69	protein_coding
ENSG00000152583	chr4	SPARCL1	88394487	88452213	3477	Simple	TCX	PSP_vs_Control	0.00132787	0.55722	0.169858	0.0619701	HighInPSP	82	69	protein_coding
ENSG00000180346	chr4	TIGD2	90033968	90036050	2083	Simple	TCX	PSP_vs_Control	0.0755962	-0.235873	0.131696	0.306838	LowInPSP	82	69	protein_coding
ENSG00000185477	chr4	GPRIN3	90157537	90229161	15205	Simple	TCX	PSP_vs_Control	0.28528	-0.16409	0.152938	0.539694	LowInPSP	82	69	protein_coding
ENSG00000152208	chr4	GRID2	93225550	94695707	6722	Simple	TCX	PSP_vs_Control	0.334097	-0.113477	0.117051	0.584261	LowInPSP	82	69	protein_coding
ENSG00000164037	chr4	SLC9B1	103806205	103940896	2977	Simple	TCX	PSP_vs_Control	0.285044	0.0768414	0.0715838	0.539432	HighInPSP	82	69	protein_coding
ENSG00000164038	chr4	SLC9B2	103941025	104006986	5469	Simple	TCX	PSP_vs_Control	0.034893	0.161794	0.0758969	0.251555	HighInPSP	82	69	protein_coding
ENSG00000138777	chr4	PPA2	106290234	106395238	4654	Simple	TCX	PSP_vs_Control	0.0132001	-0.176148	0.0701075	0.175399	LowInPSP	82	69	protein_coding
ENSG00000236699	chr4	ARHGEF38	106473777	106629250	7579	Simple	TCX	PSP_vs_Control	0.508643	-0.0508674	0.0767498	0.726431	LowInPSP	82	69	protein_coding
ENSG00000109534	chr4	GAR1	110736666	110745893	2043	Simple	TCX	PSP_vs_Control	0.262781	0.0709418	0.0630773	0.517037	HighInPSP	82	69	protein_coding
ENSG00000180245	chr4	RRH	110749150	110765760	1455	Simple	TCX	PSP_vs_Control	0.972701	-0.00677473	0.197593	0.988081	LowInPSP	82	69	protein_coding
ENSG00000145365	chr4	TIFA	113195698	113207059	4250	Simple	TCX	PSP_vs_Control	0.239177	0.192468	0.162773	0.493688	HighInPSP	82	69	protein_coding
ENSG00000180801	chr4	ARSJ	114821440	114900883	5024	Simple	TCX	PSP_vs_Control	0.0202752	0.37747	0.160636	0.207911	HighInPSP	82	69	protein_coding
ENSG00000138741	chr4	TRPC3	122800182	122872909	4358	Simple	TCX	PSP_vs_Control	0.4478	-0.114339	0.150174	0.680172	LowInPSP	82	69	protein_coding
ENSG00000164040	chr4	PGRMC2	129190397	129209984	4621	Simple	TCX	PSP_vs_Control	0.00729712	0.106762	0.0391706	0.137862	HighInPSP	82	69	protein_coding
ENSG00000151466	chr4	SCLT1	129786076	130014764	8294	Simple	TCX	PSP_vs_Control	0.0194962	-0.223818	0.0946363	0.204708	LowInPSP	82	69	protein_coding
ENSG00000138650	chr4	PCDH10	134070470	134129356	8549	Simple	TCX	PSP_vs_Control	0.395654	0.0784745	0.0920838	0.637381	HighInPSP	82	69	protein_coding
ENSG00000137463	chr4	MGARP	140187317	140201492	1339	Simple	TCX	PSP_vs_Control	0.127988	0.241032	0.157354	0.370949	HighInPSP	82	69	protein_coding
ENSG00000164134	chr4	NAA15	140222609	140341187	9712	Simple	TCX	PSP_vs_Control	0.698387	0.0178681	0.0460103	0.847455	HighInPSP	82	69	protein_coding
ENSG00000164162	chr4	ANAPC10	145888264	146019693	3068	Simple	TCX	PSP_vs_Control	0.304761	-0.0578603	0.0561579	0.558026	LowInPSP	82	69	protein_coding
ENSG00000164163	chr4	ABCE1	146019084	146050331	6265	Simple	TCX	PSP_vs_Control	0.205608	-0.0938199	0.0737547	0.459207	LowInPSP	82	69	protein_coding
ENSG00000151611	chr4	MMAA	146539415	146581187	7677	Simple	TCX	PSP_vs_Control	0.107581	-0.109837	0.0677898	0.344994	LowInPSP	82	69	protein_coding
ENSG00000164168	chr4	TMEM184C	148538534	148593195	4712	Simple	TCX	PSP_vs_Control	0.0441291	0.11638	0.057261	0.270982	HighInPSP	82	69	protein_coding
ENSG00000137460	chr4	FHDC1	153857504	153900848	6593	Simple	TCX	PSP_vs_Control	0.274212	0.197999	0.180324	0.529341	HighInPSP	82	69	protein_coding
ENSG00000164116	chr4	GUCY1A3	156587863	156653501	5766	Simple	TCX	PSP_vs_Control	0.350002	0.135926	0.14492	0.598306	HighInPSP	82	69	protein_coding
ENSG00000171503	chr4	ETFDH	159593277	159630775	4493	Simple	TCX	PSP_vs_Control	0.0208807	0.19334	0.0826804	0.210468	HighInPSP	82	69	protein_coding
ENSG00000170088	chr4	TMEM192	165995574	166129701	6427	Simple	TCX	PSP_vs_Control	0.28203	-0.06098	0.0564516	0.536477	LowInPSP	82	69	protein_coding
ENSG00000052802	chr4	MSMO1	166248775	166264312	2892	Simple	TCX	PSP_vs_Control	0.141024	0.157791	0.106548	0.386049	HighInPSP	82	69	protein_coding
ENSG00000154447	chr4	SH3RF1	170015407	170192256	5624	Simple	TCX	PSP_vs_Control	0.28506	-0.101713	0.0947571	0.539432	LowInPSP	82	69	protein_coding
ENSG00000168556	chr4	ING2	184426147	184432249	1426	Simple	TCX	PSP_vs_Control	0.387119	0.0701264	0.0808143	0.630598	HighInPSP	82	69	protein_coding
ENSG00000249679	chr4	RP11-279O9.4	186392670	186393417	394	Simple	TCX	PSP_vs_Control	0.00275317	-0.521106	0.170744	0.0870357	LowInPSP	82	69	protein_coding
ENSG00000269302	chr4	AC110771.1	187111913	187112626	714	Simple	TCX	PSP_vs_Control	0.0417076	-0.28916	0.1406	0.266305	LowInPSP	82	69	protein_coding
ENSG00000164366	chr5	CCDC127	196986	218330	9701	Simple	TCX	PSP_vs_Control	0.252753	0.0830533	0.072299	0.507346	HighInPSP	82	69	protein_coding
ENSG00000073578	chr5	SDHA	218356	256815	8383	Simple	TCX	PSP_vs_Control	0.880991	-0.012016	0.0801039	0.944565	LowInPSP	82	69	protein_coding
ENSG00000188242	chr5	CTD-2228K2.5	466239	473213	2766	Simple	TCX	PSP_vs_Control	0.0957536	-0.105781	0.0630443	0.33141	LowInPSP	82	69	protein_coding
ENSG00000066230	chr5	SLC9A3	473425	524447	2783	Simple	TCX	PSP_vs_Control	0.530563	0.115862	0.184254	0.742381	HighInPSP	82	69	protein_coding
ENSG00000112877	chr5	CEP72	612387	667283	3658	Simple	TCX	PSP_vs_Control	0.00648157	0.487857	0.17633	0.131525	HighInPSP	82	69	protein_coding
ENSG00000171368	chr5	TPPP	660883	693510	5116	Simple	TCX	PSP_vs_Control	0.0433892	0.343972	0.168637	0.270076	HighInPSP	82	69	protein_coding
ENSG00000153395	chr5	LPCAT1	1456595	1524092	6494	Simple	TCX	PSP_vs_Control	0.935962	0.00819839	0.101843	0.971634	HighInPSP	82	69	protein_coding
ENSG00000171421	chr5	MRPL36	1798500	1801480	1394	Simple	TCX	PSP_vs_Control	0.925526	-0.00544362	0.058124	0.966925	LowInPSP	82	69	protein_coding
ENSG00000145494	chr5	NDUFS6	1801514	1816719	1451	Simple	TCX	PSP_vs_Control	0.0147045	-0.136734	0.0553052	0.18306	LowInPSP	82	69	protein_coding
ENSG00000215217	chr5	C5orf49	7830491	7851603	2385	Simple	TCX	PSP_vs_Control	0.340427	-0.124701	0.130331	0.589896	LowInPSP	82	69	protein_coding
ENSG00000112902	chr5	SEMA5A	9035138	9546187	12097	Simple	TCX	PSP_vs_Control	0.622893	-0.0809404	0.164205	0.802804	LowInPSP	82	69	protein_coding
ENSG00000150756	chr5	FAM173B	10226442	10250009	2462	Simple	TCX	PSP_vs_Control	0.0112759	0.285444	0.11105	0.166249	HighInPSP	82	69	protein_coding
ENSG00000150753	chr5	CCT5	10250033	10266524	5839	Simple	TCX	PSP_vs_Control	0.018246	0.174506	0.072998	0.199466	HighInPSP	82	69	protein_coding
ENSG00000145495	chr5	MARCH6	10353815	10440500	11336	Simple	TCX	PSP_vs_Control	0.876163	0.00636713	0.0407784	0.942509	HighInPSP	82	69	protein_coding
ENSG00000154122	chr5	ANKH	14704910	14871887	10868	Simple	TCX	PSP_vs_Control	0.896619	0.00689948	0.0529969	0.952138	HighInPSP	82	69	protein_coding
ENSG00000133401	chr5	PDZD2	31639517	32111037	15642	Simple	TCX	PSP_vs_Control	0.0925685	0.233369	0.137731	0.327981	HighInPSP	82	69	protein_coding
ENSG00000150712	chr5	MTMR12	32227100	32313115	5545	Simple	TCX	PSP_vs_Control	0.78407	-0.0177865	0.0647767	0.895554	LowInPSP	82	69	protein_coding
ENSG00000152611	chr5	CAPSL	35904397	35938881	1135	Simple	TCX	PSP_vs_Control	0.000522346	1.04781	0.294554	0.0405798	HighInPSP	82	69	protein_coding
ENSG00000113638	chr5	TTC33	40714577	40756077	2612	Simple	TCX	PSP_vs_Control	0.766533	-0.0339732	0.114184	0.88575	LowInPSP	82	69	protein_coding
ENSG00000172262	chr5	ZNF131	43065278	43192123	8516	Simple	TCX	PSP_vs_Control	0.129935	-0.0686023	0.0450166	0.373219	LowInPSP	82	69	protein_coding
ENSG00000172239	chr5	PAIP1	43526369	43557860	3391	Simple	TCX	PSP_vs_Control	0.0114015	0.102429	0.0399119	0.166609	HighInPSP	82	69	protein_coding
ENSG00000164258	chr5	NDUFS4	52856463	52979168	1174	Simple	TCX	PSP_vs_Control	0.520513	-0.0459498	0.0713185	0.734607	LowInPSP	82	69	protein_coding
ENSG00000177058	chr5	SLC38A9	54921673	55069022	8823	Simple	TCX	PSP_vs_Control	0.0220397	-0.165897	0.0715915	0.214625	LowInPSP	82	69	protein_coding
ENSG00000086200	chr5	IPO11	61699799	61924409	7540	Simple	TCX	PSP_vs_Control	0.81989	0.0183277	0.0803339	0.913348	HighInPSP	82	69	protein_coding
ENSG00000153006	chr5	SREK1IP1	64013971	64064512	7537	Simple	TCX	PSP_vs_Control	0.00107942	-0.235981	0.0705817	0.0560354	LowInPSP	82	69	protein_coding
ENSG00000153044	chr5	CENPH	68485375	68506184	2244	Simple	TCX	PSP_vs_Control	0.0036694	-0.424349	0.143434	0.101782	LowInPSP	82	69	protein_coding
ENSG00000205571	chr5	SMN2	69345350	69374349	3088	Simple	TCX	PSP_vs_Control	0.386211	-0.158502	0.182309	0.629763	LowInPSP	82	69	protein_coding
ENSG00000172062	chr5	SMN1	70220768	70249769	3186	Simple	TCX	PSP_vs_Control	0.527237	-0.081394	0.128397	0.739789	LowInPSP	82	69	protein_coding
ENSG00000049883	chr5	PTCD2	71616194	71656052	3637	Simple	TCX	PSP_vs_Control	0.437693	-0.0672882	0.0864359	0.672191	LowInPSP	82	69	protein_coding
ENSG00000164346	chr5	NSA2	74062817	74072737	1760	Simple	TCX	PSP_vs_Control	0.574819	-0.0414011	0.0736178	0.771514	LowInPSP	82	69	protein_coding
ENSG00000164252	chr5	AGGF1	76325076	76361059	5051	Simple	TCX	PSP_vs_Control	0.538798	0.0321832	0.0522242	0.74831	HighInPSP	82	69	protein_coding
ENSG00000171530	chr5	TBCA	76986991	77164604	3058	Simple	TCX	PSP_vs_Control	0.0584935	-0.105364	0.055203	0.289213	LowInPSP	82	69	protein_coding
ENSG00000113273	chr5	ARSB	78073032	78281910	7189	Simple	TCX	PSP_vs_Control	0.0197637	-0.251601	0.106622	0.205848	LowInPSP	82	69	protein_coding
ENSG00000152409	chr5	JMY	78532012	78623038	9042	Simple	TCX	PSP_vs_Control	0.294295	0.0573091	0.0544263	0.548328	HighInPSP	82	69	protein_coding
ENSG00000177034	chr5	MTX3	79275584	79287082	4883	Simple	TCX	PSP_vs_Control	0.298492	0.17582	0.168439	0.552233	HighInPSP	82	69	protein_coding
ENSG00000152380	chr5	FAM151B	79783788	79838382	3109	Simple	TCX	PSP_vs_Control	0.732115	0.032903	0.0959147	0.866062	HighInPSP	82	69	protein_coding
ENSG00000271043	chr5	MTRNR2L2	79945819	79946855	1037	Simple	TCX	PSP_vs_Control	0.689735	-0.0417336	0.104308	0.84285	LowInPSP	82	69	protein_coding
ENSG00000113318	chr5	MSH3	79950467	80172279	4709	Simple	TCX	PSP_vs_Control	0.124354	-0.105649	0.0683074	0.366266	LowInPSP	82	69	protein_coding
ENSG00000131732	chr5	ZCCHC9	80597409	80609116	5127	Simple	TCX	PSP_vs_Control	0.670567	0.0276541	0.0648655	0.831051	HighInPSP	82	69	protein_coding
ENSG00000164180	chr5	TMEM161B	87485450	87565293	9598	Simple	TCX	PSP_vs_Control	0.691824	-0.0283909	0.071467	0.84381	LowInPSP	82	69	protein_coding
ENSG00000113441	chr5	LNPEP	96271098	96373219	15266	Simple	TCX	PSP_vs_Control	0.449626	-0.0332033	0.0437857	0.681427	LowInPSP	82	69	protein_coding
ENSG00000251606	chr5	CTD-2215E18.1	96424779	96519354	952	Simple	TCX	PSP_vs_Control	0.262572	0.186583	0.165825	0.516904	HighInPSP	82	69	protein_coding
ENSG00000058729	chr5	RIOK2	96496571	96518964	5502	Simple	TCX	PSP_vs_Control	0.746176	0.0163712	0.0504711	0.874303	HighInPSP	82	69	protein_coding
ENSG00000272869	chr5	CTC-487M23.8	112196885	112228776	2174	Simple	TCX	PSP_vs_Control	0.204152	0.0805048	0.0630829	0.457576	HighInPSP	82	69	protein_coding
ENSG00000145780	chr5	FEM1C	114856608	114880591	5813	Simple	TCX	PSP_vs_Control	0.170402	0.166582	0.120844	0.418581	HighInPSP	82	69	protein_coding
ENSG00000172869	chr5	DMXL1	118373467	118584833	13579	Simple	TCX	PSP_vs_Control	0.28692	-0.0767568	0.0717852	0.541506	LowInPSP	82	69	protein_coding
ENSG00000151304	chr5	SRFBP1	121297656	121411265	3111	Simple	TCX	PSP_vs_Control	0.915219	0.00922928	0.0865268	0.961648	HighInPSP	82	69	protein_coding
ENSG00000064652	chr5	SNX24	122179134	122365049	3550	Simple	TCX	PSP_vs_Control	0.0284558	-0.151092	0.0681989	0.235654	LowInPSP	82	69	protein_coding
ENSG00000164902	chr5	PHAX	125935960	125962944	4319	Simple	TCX	PSP_vs_Control	0.532299	0.0341792	0.0545853	0.743595	HighInPSP	82	69	protein_coding
ENSG00000113368	chr5	LMNB1	126112315	126172712	3635	Simple	TCX	PSP_vs_Control	0.0390926	-0.266378	0.127814	0.261091	LowInPSP	82	69	protein_coding
ENSG00000066583	chr5	ISOC1	128430444	128449721	1940	Simple	TCX	PSP_vs_Control	0.0284275	0.227988	0.102889	0.235654	HighInPSP	82	69	protein_coding
ENSG00000273217	chr5	CTC-432M15.3	130761584	131132676	6393	Simple	TCX	PSP_vs_Control	0.743144	0.0511755	0.155839	0.872465	HighInPSP	82	69	protein_coding
ENSG00000072682	chr5	P4HA2	131527531	131631008	8502	Simple	TCX	PSP_vs_Control	0.0594011	0.328459	0.172715	0.29009	HighInPSP	82	69	protein_coding
ENSG00000113522	chr5	RAD50	131891711	131980313	8091	Simple	TCX	PSP_vs_Control	0.0106474	0.156601	0.0604348	0.162411	HighInPSP	82	69	protein_coding
ENSG00000155329	chr5	ZCCHC10	132332677	132362296	2550	Simple	TCX	PSP_vs_Control	0.128749	-0.0826791	0.0540844	0.37166	LowInPSP	82	69	protein_coding
ENSG00000170606	chr5	HSPA4	132387654	132442141	5126	Simple	TCX	PSP_vs_Control	0.0240227	0.230413	0.100912	0.22234	HighInPSP	82	69	protein_coding
ENSG00000272772	chr5	CTD-2410N18.5	133502861	133561762	483	Simple	TCX	PSP_vs_Control	0.563741	0.0855538	0.147821	0.76422	HighInPSP	82	69	protein_coding
ENSG00000006837	chr5	CDKL3	133541305	133706738	3681	Simple	TCX	PSP_vs_Control	0.0688861	0.191584	0.104448	0.298998	HighInPSP	82	69	protein_coding
ENSG00000224186	chr5	C5orf66	134368970	134691744	5007	Simple	TCX	PSP_vs_Control	0.579752	0.047277	0.0851638	0.77483	HighInPSP	82	69	protein_coding
ENSG00000078795	chr5	PKD2L2	137223657	137278436	4654	Simple	TCX	PSP_vs_Control	0.924635	0.0124066	0.1309	0.966409	HighInPSP	82	69	protein_coding
ENSG00000094880	chr5	CDC23	137523339	137549032	4616	Simple	TCX	PSP_vs_Control	0.63357	0.0195949	0.0410084	0.809398	HighInPSP	82	69	protein_coding
ENSG00000120725	chr5	SIL1	138282409	138629246	4011	Simple	TCX	PSP_vs_Control	0.949793	-0.00468755	0.0743019	0.977846	LowInPSP	82	69	protein_coding
ENSG00000120727	chr5	PAIP2	138677276	138705406	3155	Simple	TCX	PSP_vs_Control	0.20238	0.0774468	0.0604478	0.45575	HighInPSP	82	69	protein_coding
ENSG00000182700	chr5	IGIP	139505521	139508391	2871	Simple	TCX	PSP_vs_Control	0.406691	0.0667822	0.0802273	0.647076	HighInPSP	82	69	protein_coding
ENSG00000213523	chr5	SRA1	139916925	139937895	3454	Simple	TCX	PSP_vs_Control	0.211514	-0.0617772	0.0492033	0.465407	LowInPSP	82	69	protein_coding
ENSG00000120314	chr5	WDR55	140044261	140053709	7675	Simple	TCX	PSP_vs_Control	0.020536	-0.140614	0.0599663	0.208992	LowInPSP	82	69	protein_coding
ENSG00000112852	chr5	PCDHB2	140474227	140476962	2736	Simple	TCX	PSP_vs_Control	0.771862	0.041162	0.141674	0.888807	HighInPSP	82	69	protein_coding
ENSG00000113205	chr5	PCDHB3	140480234	140483406	3173	Simple	TCX	PSP_vs_Control	0.667222	-0.0641802	0.148932	0.8292	LowInPSP	82	69	protein_coding
ENSG00000120324	chr5	PCDHB10	140571942	140575215	3274	Simple	TCX	PSP_vs_Control	0.951587	-0.00616774	0.101392	0.978625	LowInPSP	82	69	protein_coding
ENSG00000120328	chr5	PCDHB12	140588269	140591696	3428	Simple	TCX	PSP_vs_Control	0.0736382	0.219557	0.121753	0.304033	HighInPSP	82	69	protein_coding
ENSG00000187372	chr5	PCDHB13	140593509	140596993	3485	Simple	TCX	PSP_vs_Control	0.000963758	0.396844	0.1175	0.0529421	HighInPSP	82	69	protein_coding
ENSG00000171720	chr5	HDAC3	141000443	141016437	4631	Simple	TCX	PSP_vs_Control	0.519364	0.0341529	0.0528624	0.733974	HighInPSP	82	69	protein_coding
ENSG00000197948	chr5	FCHSD1	141018869	141030986	6073	Simple	TCX	PSP_vs_Control	0.835131	0.017208	0.0825166	0.920846	HighInPSP	82	69	protein_coding
ENSG00000113555	chr5	PCDH12	141323150	141349304	6818	Simple	TCX	PSP_vs_Control	0.666914	-0.0423797	0.0982464	0.828986	LowInPSP	82	69	protein_coding
ENSG00000113580	chr5	NR3C1	142657496	142815077	9172	Simple	TCX	PSP_vs_Control	0.19423	-0.0810415	0.0621077	0.446863	LowInPSP	82	69	protein_coding
ENSG00000145817	chr5	YIPF5	143537723	143550278	3701	Simple	TCX	PSP_vs_Control	0.459407	0.0648452	0.0873908	0.689253	HighInPSP	82	69	protein_coding
ENSG00000091009	chr5	RBM27	145583113	145718814	6900	Simple	TCX	PSP_vs_Control	0.228447	-0.0667373	0.0551535	0.482756	LowInPSP	82	69	protein_coding
ENSG00000204909	chr5	SPINK9	147700766	147719412	841	Simple	TCX	PSP_vs_Control	0.430959	0.11398	0.14428	0.666393	HighInPSP	82	69	protein_coding
ENSG00000173210	chr5	ABLIM3	148521046	148640105	7216	Simple	TCX	PSP_vs_Control	0.790827	-0.0255995	0.0963186	0.899085	LowInPSP	82	69	protein_coding
ENSG00000113716	chr5	HMGXB3	149379884	149432386	5934	Simple	TCX	PSP_vs_Control	0.647511	-0.0327479	0.0714584	0.817212	LowInPSP	82	69	protein_coding
ENSG00000070814	chr5	TCOF1	149737202	149779871	11278	Simple	TCX	PSP_vs_Control	0.96111	0.00328667	0.0672754	0.983084	HighInPSP	82	69	protein_coding
ENSG00000113272	chr5	THG1L	157158205	157168456	3220	Simple	TCX	PSP_vs_Control	8.19232e-05	-0.32602	0.0801746	0.0172453	LowInPSP	82	69	protein_coding
ENSG00000268432	chr5	AC026407.1	157160003	157161727	192	Simple	TCX	PSP_vs_Control	0.338391	-0.146007	0.151954	0.588048	LowInPSP	82	69	protein_coding
ENSG00000113282	chr5	CLINT1	157212751	157286183	6368	Simple	TCX	PSP_vs_Control	0.130439	0.0798081	0.0524391	0.373796	HighInPSP	82	69	protein_coding
ENSG00000145860	chr5	RNF145	158584417	158637061	4567	Simple	TCX	PSP_vs_Control	0.0377655	0.177614	0.0846317	0.258088	HighInPSP	82	69	protein_coding
ENSG00000120137	chr5	PANK3	167975500	168006605	10580	Simple	TCX	PSP_vs_Control	0.903915	-0.00665832	0.0550496	0.955859	LowInPSP	82	69	protein_coding
ENSG00000145919	chr5	BOD1	173034517	173043663	2018	Simple	TCX	PSP_vs_Control	0.72248	0.0143545	0.0403317	0.860807	HighInPSP	82	69	protein_coding
ENSG00000113742	chr5	CPEB4	173315283	173388979	10272	Simple	TCX	PSP_vs_Control	0.387706	-0.0534282	0.0616474	0.631148	LowInPSP	82	69	protein_coding
ENSG00000113194	chr5	FAF2	175874629	175937075	5954	Simple	TCX	PSP_vs_Control	0.857961	0.00740922	0.0413178	0.933242	HighInPSP	82	69	protein_coding
ENSG00000196923	chr5	PDLIM7	176910395	176924607	4407	Simple	TCX	PSP_vs_Control	0.396828	-0.0969814	0.114084	0.63835	LowInPSP	82	69	protein_coding
ENSG00000146094	chr5	DOK3	176928908	176938275	4821	Simple	TCX	PSP_vs_Control	0.130322	0.289509	0.190167	0.373645	HighInPSP	82	69	protein_coding
ENSG00000169131	chr5	ZNF354A	178138593	178157703	2947	Simple	TCX	PSP_vs_Control	0.0608239	0.150843	0.0797664	0.291016	HighInPSP	82	69	protein_coding
ENSG00000178187	chr5	ZNF454	178368192	178393434	2662	Simple	TCX	PSP_vs_Control	0.896841	0.0146672	0.112907	0.952175	HighInPSP	82	69	protein_coding
ENSG00000213316	chr5	LTC4S	179220981	179223648	1192	Simple	TCX	PSP_vs_Control	0.0113753	-0.416095	0.162081	0.166578	LowInPSP	82	69	protein_coding
ENSG00000161013	chr5	MGAT4B	179224597	179233952	5495	Simple	TCX	PSP_vs_Control	0.238233	0.0632874	0.0534151	0.49267	HighInPSP	82	69	protein_coding
ENSG00000112685	chr6	EXOC2	485133	693117	4989	Simple	TCX	PSP_vs_Control	0.371085	0.0371229	0.0413613	0.617022	HighInPSP	82	69	protein_coding
ENSG00000265818	chr6	EEF1E1-BLOC1S5	8015959	8102763	768	Simple	TCX	PSP_vs_Control	0.807845	0.0170067	0.0697857	0.907376	HighInPSP	82	69	protein_coding
ENSG00000137210	chr6	TMEM14B	10747992	10852986	4815	Simple	TCX	PSP_vs_Control	0.00445068	-0.269803	0.0932135	0.110724	LowInPSP	82	69	protein_coding
ENSG00000153157	chr6	SYCP2L	10748027	10979553	4188	Simple	TCX	PSP_vs_Control	0.0292701	-0.176441	0.0800545	0.237841	LowInPSP	82	69	protein_coding
ENSG00000272162	chr6	RP11-637O19.3	10748027	10930656	1589	Simple	TCX	PSP_vs_Control	0.107051	-0.168127	0.103607	0.344494	LowInPSP	82	69	protein_coding
ENSG00000078401	chr6	EDN1	12290596	12297427	2033	Simple	TCX	PSP_vs_Control	0.610663	-0.153899	0.301554	0.79469	LowInPSP	82	69	protein_coding
ENSG00000137414	chr6	FAM8A1	17600586	17611950	4677	Simple	TCX	PSP_vs_Control	0.100974	0.0809331	0.0489975	0.337847	HighInPSP	82	69	protein_coding
ENSG00000124766	chr6	SOX4	21593972	21598847	4876	Simple	TCX	PSP_vs_Control	0.293143	-0.161778	0.153272	0.54728	LowInPSP	82	69	protein_coding
ENSG00000111802	chr6	TDP2	24650205	24667261	3082	Simple	TCX	PSP_vs_Control	0.0843405	0.110393	0.0634715	0.317312	HighInPSP	82	69	protein_coding
ENSG00000112304	chr6	ACOT13	24667263	24705293	4394	Simple	TCX	PSP_vs_Control	0.416164	-0.0571619	0.070079	0.655003	LowInPSP	82	69	protein_coding
ENSG00000197061	chr6	HIST1H4C	26104104	26104518	415	Simple	TCX	PSP_vs_Control	0.615937	-0.154607	0.307483	0.798235	LowInPSP	82	69	protein_coding
ENSG00000168298	chr6	HIST1H1E	26156559	26157343	785	Simple	TCX	PSP_vs_Control	0.819262	0.0514138	0.22456	0.913034	HighInPSP	82	69	protein_coding
ENSG00000111801	chr6	BTN3A3	26440700	26453643	5658	Simple	TCX	PSP_vs_Control	0.445002	-0.0887097	0.115796	0.677736	LowInPSP	82	69	protein_coding
ENSG00000112763	chr6	BTN2A1	26458150	26476849	3753	Simple	TCX	PSP_vs_Control	0.133316	0.109039	0.0721859	0.377052	HighInPSP	82	69	protein_coding
ENSG00000182952	chr6	HMGN4	26538633	26546482	1274	Simple	TCX	PSP_vs_Control	0.132066	0.111037	0.0732698	0.375488	HighInPSP	82	69	protein_coding
ENSG00000197914	chr6	HIST1H4K	27798952	27799305	354	Simple	TCX	PSP_vs_Control	0.954122	0.0143366	0.248718	0.979912	HighInPSP	82	69	protein_coding
ENSG00000187626	chr6	ZKSCAN4	28212401	28227011	2430	Simple	TCX	PSP_vs_Control	0.862853	-0.0183566	0.106056	0.935577	LowInPSP	82	69	protein_coding
ENSG00000189134	chr6	NKAPL	28227098	28228736	1639	Simple	TCX	PSP_vs_Control	0.963325	-0.00577715	0.125401	0.983972	LowInPSP	82	69	protein_coding
ENSG00000235109	chr6	ZSCAN31	28292470	28324048	4957	Simple	TCX	PSP_vs_Control	0.940669	-0.0132007	0.17702	0.973741	LowInPSP	82	69	protein_coding
ENSG00000213886	chr6	UBD	29523292	29527702	1087	Simple	TCX	PSP_vs_Control	0.711451	-0.0923173	0.249028	0.85511	LowInPSP	82	69	protein_coding
ENSG00000204657	chr6	OR2H2	29555683	29556745	1063	Simple	TCX	PSP_vs_Control	0.0926845	0.386127	0.227968	0.328041	HighInPSP	82	69	protein_coding
ENSG00000241370	chr6	RPP21	30312908	30314661	1606	Simple	TCX	PSP_vs_Control	0.495951	-0.0445114	0.0651913	0.716614	LowInPSP	82	69	protein_coding
ENSG00000137343	chr6	ATAT1	30594619	30614600	4035	Simple	TCX	PSP_vs_Control	0.535968	-0.0373162	0.0601331	0.746319	LowInPSP	82	69	protein_coding
ENSG00000204536	chr6	CCHCR1	31110216	31126015	5086	Simple	TCX	PSP_vs_Control	0.0881256	-0.124197	0.072284	0.322242	LowInPSP	82	69	protein_coding
ENSG00000204498	chr6	NFKBIL1	31514647	31526606	1779	Simple	TCX	PSP_vs_Control	0.393225	-0.0423622	0.0494533	0.635551	LowInPSP	82	69	protein_coding
ENSG00000204469	chr6	PRRC2A	31588497	31605548	9115	Simple	TCX	PSP_vs_Control	0.000778758	0.184752	0.0536952	0.047721	HighInPSP	82	69	protein_coding
ENSG00000204463	chr6	BAG6	31606805	31620482	5310	Simple	TCX	PSP_vs_Control	0.640344	0.0208968	0.0446222	0.812938	HighInPSP	82	69	protein_coding
ENSG00000204428	chr6	LY6G5C	31644461	31651817	2621	Simple	TCX	PSP_vs_Control	0.755687	-0.0381603	0.122386	0.879514	LowInPSP	82	69	protein_coding
ENSG00000204410	chr6	MSH5	31707725	31732622	7305	Simple	TCX	PSP_vs_Control	0.000291843	-0.476805	0.128089	0.0306729	LowInPSP	82	69	protein_coding
ENSG00000255152	chr6	MSH5-SAPCD1	31707797	31732628	4140	Simple	TCX	PSP_vs_Control	0.000820259	-0.424744	0.123998	0.0489424	LowInPSP	82	69	protein_coding
ENSG00000204390	chr6	HSPA1L	31777396	31783437	2624	Simple	TCX	PSP_vs_Control	0.0607376	0.710278	0.375469	0.29087	HighInPSP	82	69	protein_coding
ENSG00000204389	chr6	HSPA1A	31783291	31785723	2433	Simple	TCX	PSP_vs_Control	0.127547	0.653174	0.425917	0.370283	HighInPSP	82	69	protein_coding
ENSG00000204388	chr6	HSPA1B	31795512	31798031	2520	Simple	TCX	PSP_vs_Control	0.113368	0.671248	0.421135	0.352602	HighInPSP	82	69	protein_coding
ENSG00000204351	chr6	SKIV2L	31926857	31937532	5565	Simple	TCX	PSP_vs_Control	0.000156465	0.256721	0.06593	0.0238126	HighInPSP	82	69	protein_coding
ENSG00000268923	chr6	AL645922.1	31973945	31974881	69	Simple	TCX	PSP_vs_Control	0.0531422	0.712668	0.365206	0.283945	HighInPSP	82	69	protein_coding
ENSG00000235863	chr6	B3GALT4	33244917	33252609	2348	Simple	TCX	PSP_vs_Control	0.0960317	-0.162757	0.0970835	0.33181	LowInPSP	82	69	protein_coding
ENSG00000213588	chr6	ZBTB9	33422356	33425325	2716	Simple	TCX	PSP_vs_Control	0.112309	0.125179	0.0783031	0.350985	HighInPSP	82	69	protein_coding
ENSG00000137288	chr6	UQCC2	33662070	33679504	4689	Simple	TCX	PSP_vs_Control	0.37771	0.0706908	0.0798652	0.622296	HighInPSP	82	69	protein_coding
ENSG00000269490	chr6	SBP1	33663196	33663474	279	Simple	TCX	PSP_vs_Control	0.0327241	0.287881	0.13338	0.246624	HighInPSP	82	69	protein_coding
ENSG00000186577	chr6	C6orf1	34214157	34217247	2229	Simple	TCX	PSP_vs_Control	0.210989	-0.102079	0.0812079	0.464957	LowInPSP	82	69	protein_coding
ENSG00000112033	chr6	PPARD	35310335	35395968	4458	Simple	TCX	PSP_vs_Control	0.868813	-0.0111285	0.0672457	0.938644	LowInPSP	82	69	protein_coding
ENSG00000096070	chr6	BRPF3	36164521	36200567	6618	Simple	TCX	PSP_vs_Control	0.00771717	0.23945	0.0884893	0.140779	HighInPSP	82	69	protein_coding
ENSG00000137168	chr6	PPIL1	36822603	36842800	1810	Simple	TCX	PSP_vs_Control	0.0205426	0.192922	0.0822783	0.208992	HighInPSP	82	69	protein_coding
ENSG00000172738	chr6	TMEM217	37179956	37225931	2737	Simple	TCX	PSP_vs_Control	0.654766	-0.0528178	0.11785	0.821898	LowInPSP	82	69	protein_coding
ENSG00000124767	chr6	GLO1	38643701	38670917	2352	Simple	TCX	PSP_vs_Control	0.790189	0.0149541	0.0560901	0.898772	HighInPSP	82	69	protein_coding
ENSG00000124593	chr6	PRICKLE4	41748087	41757879	4731	Simple	TCX	PSP_vs_Control	0.222417	-0.063223	0.0515706	0.476485	LowInPSP	82	69	protein_coding
ENSG00000214736	chr6	TOMM6	41755400	41757636	637	Simple	TCX	PSP_vs_Control	0.356797	-0.0534034	0.0577491	0.604387	LowInPSP	82	69	protein_coding
ENSG00000112624	chr6	GLTSCR1L	42749765	42836298	6688	Simple	TCX	PSP_vs_Control	0.310429	0.0770509	0.0756688	0.562819	HighInPSP	82	69	protein_coding
ENSG00000124541	chr6	RRP36	42989383	43001894	2212	Simple	TCX	PSP_vs_Control	0.432614	-0.0351591	0.0446662	0.667686	LowInPSP	82	69	protein_coding
ENSG00000112655	chr6	PTK7	43044006	43129457	9024	Simple	TCX	PSP_vs_Control	0.224721	0.120376	0.0986826	0.479117	HighInPSP	82	69	protein_coding
ENSG00000137207	chr6	YIPF3	43479565	43484728	3053	Simple	TCX	PSP_vs_Control	0.0169452	0.100752	0.0416537	0.193546	HighInPSP	82	69	protein_coding
ENSG00000124571	chr6	XPO5	43490072	43543812	8517	Simple	TCX	PSP_vs_Control	0.875951	0.00715094	0.0457195	0.942436	HighInPSP	82	69	protein_coding
ENSG00000124608	chr6	AARS2	44267391	44281063	4298	Simple	TCX	PSP_vs_Control	0.0196831	0.163235	0.0691283	0.205432	HighInPSP	82	69	protein_coding
ENSG00000096401	chr6	CDC5L	44355262	44418163	6423	Simple	TCX	PSP_vs_Control	0.251314	0.0439099	0.0381078	0.505751	HighInPSP	82	69	protein_coding
ENSG00000196284	chr6	SUPT3H	44777054	45345690	3194	Simple	TCX	PSP_vs_Control	0.446276	-0.060474	0.0791605	0.678785	LowInPSP	82	69	protein_coding
ENSG00000146070	chr6	PLA2G7	46671938	46703430	2965	Simple	TCX	PSP_vs_Control	0.0087597	-0.510152	0.191698	0.148942	LowInPSP	82	69	protein_coding
ENSG00000168116	chr6	KIAA1586	56911347	56920023	3078	Simple	TCX	PSP_vs_Control	0.471211	-0.0723032	0.100059	0.698255	LowInPSP	82	69	protein_coding
ENSG00000112208	chr6	BAG2	57037124	57054631	6870	Simple	TCX	PSP_vs_Control	0.197613	0.128698	0.0993845	0.450592	HighInPSP	82	69	protein_coding
ENSG00000255633	chr6	MTRNR2L9	62284008	62284534	527	Simple	TCX	PSP_vs_Control	0.739453	0.0270481	0.0811565	0.870454	HighInPSP	82	69	protein_coding
ENSG00000112280	chr6	COL9A1	70924764	71012786	7083	Simple	TCX	PSP_vs_Control	0.345935	0.166317	0.175827	0.59473	HighInPSP	82	69	protein_coding
[truncated: 13,959 more rows]

## Sheet: S4_CER_ADvsControl_Simple
GeneID	Chr	GeneName	Start	Stop	CodingLength	model	Tissue	Comparison	Dx.pValue	Dx.Beta	Dx.SE	Dx.FDR	Direction	n.AD	n.Control	GeneClass
[truncated: 14,662 more rows]

## Sheet: S5_CER_PSPvsControl_Simple
GeneID	Chr	GeneName	Start	Stop	CodingLength	model	Tissue	Comparison	Dx.pValue	Dx.Beta	Dx.SE	Dx.FDR	Direction	n.PSP	n.Control	GeneClass
[truncated: 14,662 more rows]

[truncated: 5 more sheets: S6_TCx_ADvsControl_Compre, S7_TCx_PSPvsControl_Compre, S8_CER_ADvsControl_Compre, S9_CER_PSPvsControl_Compre, S10_Summary_Regression]
